# Supplementary material for: Matrix Metalloproteinase-2 Polymorphisms in Chronic Heart Failure: Relationship with Susceptibility and Long-Term Survival
Source: PLoS One. 2016 Aug 23;11(8):e0161666. doi: 10.1371/journal.pone.0161666 (PMC4995023; doi:10.1371/journal.pone.0161666)
Supplement: S1 File — (XLS) [file pone.0161666.s003.xls]

## Sheet: HF
	Polymorphisms					HF history								Comorbidities													Electrocardiogram								Echocardiogram										Physical examination
Consecutive number	MMP2.1575	MMP2.1059	MMP2.790	More frequent haplotypes	GGT haplotype vs others	Duration of HF (months)	Ischemic HF	Idiopathic HF	Hypertensive HF	Valvular HF	Chagasic HF	Alcoholic HF	Functional class NYHA	Previous AMI	Angina	Myocardial revasc surgery	PTCA or stent	Hypertension	Dyslipidemia	Diabetes mellitus	Obesity	Stroke or TIA	Peripheral vasculopathy	Renal disease	Cigarette smoking	Alcohol abuse	Sinus rhythm	Left bundle branch block	Right bundle branch block	Biventricular pacing	Duration of QRS complex (ms)	Q wave	LV overload	Heart rate (bpm)	LV ejection fraction (%)	LV end-diastolic diameter (cm)	LV end-systolic diameter (cm)	Left atrium diameter (cm)	Septal wall thickness (cm)	Posterior wall thickness (cm)	Mitral insufficiency	Tricuspid insufficiency	Pulmonary artery syst press (mmHg)	Segmental dysfunction	Systolic BP (mmHg)	Diastolic BP (mmHg)	Weight (kg)	Jugular venous pressure	Pulmonary rales
1	GG	GG	TT	GGT	GGT	6	Ischemic HF	No	No	No	No	No	3	Yes	No	No	Yes	No	Yes	Yes	No	No	No	No	Ex-smoker	No		No	No	No	96	Yes	No	65	35	6.9		4.0	0.6	0.6	Yes	No		Yes	130	100	53	Normal	No
2	GG	GG	TT	GGT	GGT	120	Non-ischemic HF	Yes	No	No	No	No	1	No	No	No	No	No	No	No	No	No	Yes	No	Ex-smoker	Yes	Normal sinus rhythm	Yes	No	No	120	No	No	84	22	6.7	6.0	4.5	1.1	0.8	Yes	Yes	46	No	128	80	83	Elevated	Yes
3	GG	GA	TT	GAT	All others	46	Ischemic HF	No	No	No	No	No	2	Yes	No	No	Yes	Yes	Yes	Yes	No	No	No	No	Ex-smoker	No	Normal sinus rhythm	Yes	No	No	136	Yes	No	90	24	7.8	7.1	4.6	1.0	1.1	Yes	Yes		Yes	122	80	84	Normal	No
4	GG	GA	TT	GAT	All others	44	Non-ischemic HF	No	Yes	No	No	No	1	No	No	No	No	Yes	Yes	No	No	No	No	Yes	Never-smoker	No	Normal sinus rhythm	No	No	No	110	No	Yes	51	33	8.8	7.1	4.6	1.1	1.0	Yes	No		No	160	110	77	Normal	No
5	GG	GG	TT	GGT	GGT	60	Non-ischemic HF	Yes	No	No	No	No	1	No	No	No	No	No	No	Yes	No	No	No	No	Never-smoker	No	Normal sinus rhythm	No	No	Yes	112	No	No	105	35	6.1	5.0	4.5	1.1	1.1	No	No			150	100	70	Normal	No
6	GG	GG	GG	GGG	All others	56	Ischemic HF	No	No	No	No	No	1	Yes	No	No	No	Yes	No	Yes	No	No	No	No	Never-smoker	No	Normal sinus rhythm	Yes	No	No	172	No	No	66	42	6.6	5.2	4.5	0.7	0.7	Yes	No		No	160	80	68	Normal	No
7	GG	GG	TT	GGT	GGT	120	Non-ischemic HF	No	Yes	No	No	No	2	No	No	No	Yes	Yes	No	No	No	No	No	No	Never-smoker	No	Normal sinus rhythm	No	No	No	110	No	Yes	90	34	5.5	4.6	5.5	1.8	1.3	Yes	Yes	70	No	140	100	64	Normal	No
8	GA	GG	GT	AGG	All others	102	Ischemic HF	No	No	No	No	No	2	Yes	No	No	No	Yes	Yes	Yes	Yes	No	No	No	Never-smoker	No	Normal sinus rhythm	No	No	No	96	Yes	No	69	45	4.7	3.2	3.6	0.9	0.8	Yes	No		Yes	144	84	72	Normal	No
9	GG	GG	TT	GGT	GGT	36	Ischemic HF	No	No	No	No	No	1	No	No	No	No	Yes	No	Yes	No	Yes	Yes	Yes	Never-smoker	No	Normal sinus rhythm	No	No	No	90	Yes	No	74	45	5.4	3.3	4.8	1.1	1.1	Yes	Yes	34	Yes	140	80		Normal	No
10	GG	GA	TT	GAT	All others	84	Non-ischemic HF	Yes	No	No	No	No	2	No	No	No	No	No	No	No	No	No	No	No	Never-smoker	No	Normal sinus rhythm	No	No	No	118	No	No	65	26	5.8	5.1	4.9	0.9	0.8	Yes	Yes	32	No	74	50	46	Elevated	No
11	GA	GG	GT	AGG	All others	9	Ischemic HF	No	No	No	No	No	2	Yes	Yes	Yes	Yes	Yes	Yes	Yes	No	No	Yes	No	Ex-smoker	No	Normal sinus rhythm	No	No	No	88	No	No	100	41	6.4	5.1	5.1	0.9	0.8	No	No		Yes	100	80	66	Elevated	No
12	GA					72	Non-ischemic HF	Yes	No	No	No	No	1	No	No	No	No	Yes	Yes	No	No	No	No	No	Ex-smoker	No	Normal sinus rhythm	Yes	No	No	162	No	Yes	71	26	7.8	7.0	4.3	0.9	0.8	Yes	Yes	35	No	100	70	68	Elevated	No
13	GG					60	Non-ischemic HF	No	Yes	No	No	No	2	No	No	No	No	Yes	Yes	Yes	No	Yes	No	No	Ex-smoker	Yes	Atrial fibrillation. flutter atrial or pacemaker	Yes	No	No	198	No	No	83	33	6.3	5.3	4.7	1.3	1.4	Yes	Yes	70	No	138	90	84	Normal	No
14	GA	GG	GT	AGG	All others	96	Ischemic HF	No	No	No	No	No	1	Yes	No	No	No	No	Yes	No	No	Yes	No	No	Current smoker	Yes	Normal sinus rhythm	No	No	No	122	No	No	51	30	7.3	5.9	5.5	1.0	1.0	Yes	No		Yes	120	80	90	Normal	No
15	GG		TT	GGT	GGT	60	Ischemic HF	No	Yes	No	No	No		No	Yes	No	Yes	Yes	Yes	Yes	No	No	No	Yes	Current smoker	No	Normal sinus rhythm	No	No	No	106	No	Yes	97	35	7.0	5.8	5.8	1.2	1.3	Yes	Yes	55	Yes	152	100	100	Normal	No
16	GG	GG	TT	GGT	GGT	48	Ischemic HF	No	No	No	No	No	1	Yes	Yes	No	No	Yes	No	No	No	Yes	No	No	Never-smoker	Yes	Atrial fibrillation. flutter atrial or pacemaker	No	Yes	No	186	Yes	No	77	45	7.0	5.2	4.6	1.3	1.2	No	No		No	145	80	86	Normal	No
17	AA	GG	GG	AGG	All others	73	Ischemic HF	No	No	No	No	No	4	Yes	No	Yes	No	Yes	No	Yes	No	No	Yes	Yes	Never-smoker	No	Atrial fibrillation. flutter atrial or pacemaker	No	No	No	96	No	No	100	40	6.0	4.8	6.1	1.1	0.9	Yes	Yes	52	Yes	158	92	82	Elevated	Yes
18	GG		TT	GGT	GGT	40	Ischemic HF	No	No	No	No	No	1	Yes	No	No	No	No	Yes	No	No	No	No	No	Never-smoker	No	Normal sinus rhythm	No	No	No	114	No	No	89	34	6.1	5.1	3.2	0.8	1.0	No	No		Yes	115	75	57	Normal	Yes
19	GA	GG	GT	AGG	All others	7	Ischemic HF	No	No	No	No	No	2	Yes	Yes	No	Yes	Yes	Yes	Yes	No	No	Yes	No	Never-smoker	No	Normal sinus rhythm	No	No	No	96	Yes	No	57	32	5.0	4.2	4.3	1.2	0.8	Yes	No			190	100	63	Normal	No
20	GA		GT	AGG	All others	36	Non-ischemic HF	No	Yes	No	No	No	3	No	No	No	No	Yes	No	No	No	No	No	No	Never-smoker	No	Normal sinus rhythm	Yes	No	No	146	No	No	95	30	5.6	4.8	4.2	1.7	0.8	Yes	Yes		No	142	72	54	Elevated	Yes
21	GG		TT	GGT	GGT	12	Non-ischemic HF	No	Yes	No	No	No	3	No	No	No	No	Yes	Yes	Yes	No	No	No	Yes	Never-smoker	Yes	Normal sinus rhythm	Yes	No	No	116	No	No	91	44	5.9	4.6	4.5	1.5	1.1	Yes	No		No	170	100	86	Normal	No
22	GG		TT	GGT	GGT	42	Ischemic HF	No	No	No	No	No	1	Yes	No	No	No	Yes	Yes	No	No	No	No	No	Never-smoker	No	Normal sinus rhythm	Yes	No	No	184	No	Yes	96	20	7.6	7.0	3.1	0.9	0.9	Yes	No		No	130	86	60	Normal	No
23	GA	GG	GT	AGG	All others	8	Non-ischemic HF	Yes	No	No	No	No	1	No	No	No	No	No	No	No	No	No	No	No	Current smoker	No	Normal sinus rhythm	Yes	No	No	208	Yes	No	68	29	7.9	6.8	4.8	1.0	1.0	Yes	Yes	65		135	70	66	Normal	No
24	AA	GG	GG	AGG	All others	13	Ischemic HF	No	No	No	No	No	3	Yes	No	Yes	No	Yes	No	No	No	No	Yes	No	Ex-smoker	No	Normal sinus rhythm	No	No	No	90	Yes	No	81	20	6.1	5.5	5.8	0.7	0.9	Yes	Yes	68	No	80	60	56	Elevated	Yes
25	GA	GA	GT		All others	60	Ischemic HF	No	No	No	No	No	1	Yes	No	Yes	No	Yes	No	No	No	No	No	No	Never-smoker	No	Normal sinus rhythm	No	No	No	114	No	Yes	72	36	7.2	5.9	4.6	0.8	1.2	Yes	Yes	52	Yes	110	72	58	Normal	Yes
26	GG					180	Ischemic HF	No	No	No	No	No	4	No	No	No	No	No	Yes	No	No	No	No	No	Never-smoker	No	Atrial fibrillation. flutter atrial or pacemaker	Yes	No	No	138	No	Yes	104	34	6.7	5.6	5.6	1.1	1.1	Yes	Yes	68	No	130	90	70	Elevated	No
27	GG	GG	TT	GGT	GGT	48	Non-ischemic HF	Yes	No	No	No	No	1	No	No	No	No	No	No	No	No	No	No	No	Never-smoker	No	Normal sinus rhythm	Yes	No	No	156	No	No	83	24	5.4	4.8	4.5	0.9	0.8	Yes	Yes	46	No	130	82	82	Normal	No
28	GG	GA	TT	GAT	All others	230	Ischemic HF	No	No	No	No	No	1	No	No	No	No	No	No	No	No	No	No	No	Ex-smoker	No	Atrial fibrillation. flutter atrial or pacemaker	No	Yes	No	168	Yes	No	96	33	6.2	5.2	3.8	0.8	0.9	Yes	Yes		Yes	130	60	74	Normal	No
29	GG	GG	TT	GGT	GGT	5	Ischemic HF	No	Yes	No	No	No	1	No	No	No	No	Yes	Yes	Yes	Yes	No	No	Yes	Current smoker	No	Normal sinus rhythm	Yes	No	No	188	No	No	74	24	7.0	6.2	4.6	0.7	0.7	No	Yes	46	No	160	100	103	Normal	No
30	GA	GA	GG	AGG	All others	12	Ischemic HF	No	No	No	No	No	3	Yes	No	No	No	No	Yes	Yes	Yes	No	No	No	Never-smoker	No	Normal sinus rhythm	Yes	No	No	130	No	Yes	103	20	6.5	5.9	4.8	0.8	1.2	Yes	Yes	41	Yes	110	70	70	Normal	No
31	GA	GG	GT	AGG	All others	18	Non-ischemic HF	No	Yes	No	No	No	1	No	No	No	No	Yes	No	Yes	No	No	Yes	No	Never-smoker	No	Normal sinus rhythm	No	No	No	80	No	Yes	87	45	5.3	4.1	4.4	1.4	1.2	No	No		No	130	70	78	Normal	No
32	GA	GG	GT	AGG	All others	48	Non-ischemic HF	Yes	No	No	No	No	1	No	No	No	No	No	No	No	No	No	No	No	Never-smoker	No	Normal sinus rhythm	No	No	No	108	No	No	63	34	6.6	5.5	4.6	0.9	0.8	No	Yes		No	94	64	72	Normal	No
33	GG		GT	GGG	All others	24	Non-ischemic HF	Yes	No	No	No	No	2	No	No	No	No	Yes	Yes	Yes	No	Yes	No	Yes	Never-smoker	No	Normal sinus rhythm	No	No	No	92	No	Yes	79	40	6.0	4.8	4.2	0.9	0.9	Yes	Yes		No	164	80	50	Normal	Yes
34	GG		TT	GGT	GGT	18	Ischemic HF	No	No	No	No	No	1	No	No	No	No	No	Yes	No	No	No	No	No	Ex-smoker	No	Normal sinus rhythm	Yes	No	No	140	No	No	58	28	6.7	5.8		1.1	1.1	No	No		No	104	70	66	Normal	No
35	GG		TT	GGT	GGT	96	Ischemic HF	No	No	No	No	No	1	Yes		Yes	No	Yes	Yes	Yes	No	No	No	Yes	Ex-smoker	No	Normal sinus rhythm	No	No	No	112	Yes	No	80	42	6.1		4.9	1.2		Yes	Yes		Yes	120	60	74	Normal	No
36	GG	GG	TT	GGT	GGT	14	Ischemic HF	No	No	No	No	No	3	No	No	No	Yes	Yes	No	Yes	No	No	Yes	No	Never-smoker	No	Normal sinus rhythm	No	No	No	86	No	No	89	38	5.9	4.8	4.7	1.0	0.9	Yes	Yes	72	Yes	100	70	52	Normal	No
37	GG	GG	TT	GGT	GGT	72	Non-ischemic HF	Yes	No	No	No	No	3	No	No	No	No	No	No	No	No	No	No	No	Current smoker	No	Atrial fibrillation. flutter atrial or pacemaker	Yes	No	No	164	No	No	72	42	5.7	4.5	3.0	0.9	0.9	Yes	Yes	42	No	140	60	40	Normal	No
38	GA	GA	GT		All others	120	Non-ischemic HF	Yes	No	No	No	No	3	Yes	No	No	Yes	Yes	No	Yes	No	Yes	Yes	Yes	Ex-smoker	No	Normal sinus rhythm	Yes	No	No	194	No	No	71	30	7.0		4.8			Yes	No		Yes	120	70	44	Normal	No
39	GA		GT	AGG	All others	126	Ischemic HF	No	No	No	No	No	1	No	No	No	No	No	No	No	No	No	No	No	Ex-smoker	No	Normal sinus rhythm	Yes	No	No	230	Yes	No	58	22	8.7	7.8	4.1	1.0	0.8	Yes	No	32	No	102	58	68	Normal	No
40	GA	GG	GT	AGG	All others	30	Non-ischemic HF	No	Yes	No	No	No	3	No	No	No	No	No	No	Yes	No	No	No	No	Never-smoker	No	Normal sinus rhythm	Yes	No	No	182	Yes	No	79	18	6.1	5.0	5.3	1.4	0.9	Yes	Yes	74	No	140	100	71	Normal	No
41	GG	GA	TT	GAT	All others	24	Ischemic HF	No	No	No	No	No	1	Yes	No	Yes	No	Yes	Yes	Yes	Yes	No	No	No	Never-smoker	No	Normal sinus rhythm	No	No	No	108	Yes	No	73	43	5.5	4.3	4.2	0.9	0.8	Yes	Yes	31	Yes	145	80	94	Normal	No
42	GG	GG	TT	GGT	GGT	12	Ischemic HF	No	No	No	No	No	1	Yes	No	Yes	No	Yes	Yes	Yes	Yes	No	No	No	Never-smoker	No	Normal sinus rhythm	No	No	No	96	No	Yes	101	18	8.4	7.7	5.3	1.0	0.7	Yes	No		No	126	72	100	Normal	No
43	GG	GA	GT		All others	180	Ischemic HF	No	No	No	No	No	2	Yes	No	No	Yes	Yes	No	Yes	No	Yes	No	No	Ex-smoker	No	Normal sinus rhythm	Yes	No	No	122	Yes	No	71	21	7.7	6.4	4.0	0.5	0.7	Yes	Yes	67	Yes	84	70	68	Normal	No
44	GG	GG	TT	GGT	GGT	120	Ischemic HF	No	No	No	No	No	2	Yes	No	Yes	No	No	No	Yes	No	No	No	No	Ex-smoker	No	Normal sinus rhythm	Yes	No	No	130	No	No	73	28	8.3	7.1	5.1	0.8	0.8	Yes	Yes	48	Yes	120	80	60	Normal	No
45	GG	GA	TT	GAT	All others	24	Non-ischemic HF	Yes	No	No	No	No	2	No	No	No	No	Yes	No	Yes	Yes	No	No	No	Never-smoker	No	Atrial fibrillation. flutter atrial or pacemaker	No	No	No	92	No	Yes	89	30	5.9	4.3	4.3	1.6	0.9	No	No			134	78	68	Normal	No
46	GG	GA	TT	GAT	All others	72	Non-ischemic HF	Yes	No	No	No	No	1	No	No	No	No	No	No	No	No	No	No	No	Never-smoker	No	Normal sinus rhythm	Yes	No	No	178	No	No	45	33	6.6	5.5	4.3	1.1	1.0	Yes	Yes		No	104	60	60	Normal	No
47	GG	GG	TT	GGT	GGT	96	Non-ischemic HF	Yes	No	No	No	No	1	No	No	No	No	No	Yes	No	No	No	No	No	Current smoker	No	Atrial fibrillation. flutter atrial or pacemaker	No	No	No	86	No	Yes	108	24	7.0	6.2	4.6	1.1	1.0	Yes	Yes		No	118	78	72	Normal	No
48	GA	GG	GT	AGG	All others	72	Non-ischemic HF	Yes	No	No	No	No	1	No	No	No	No	No	No	No	No	Yes	No	No	Never-smoker	No	Normal sinus rhythm	No	No	No	100	No	Yes	60	41	6.4	5.1	3.3	1.2	1.2	Yes	Yes		No	150	95	74	Normal	No
49	GG	GG	TT	GGT	GGT	108	Non-ischemic HF	No	Yes	No	No	No	2	No	No	No	No	Yes	No	Yes	No	No	No	No	Never-smoker	No	Atrial fibrillation. flutter atrial or pacemaker	No	No	No	92	No	No	83	44	6.4	5.0	6.3	1.2	1.3	Yes	Yes	47	No	120	78	72	Normal	No
50	GG	GG	TT	GGT	GGT	88	Non-ischemic HF	Yes	No	No	No	No	1	No	No	No	No	Yes	No	Yes	No	Yes	No	No	Never-smoker	No	Atrial fibrillation. flutter atrial or pacemaker	Yes	No	No	154	No	No	70	20	6.6		4.7	1.4	0.9	Yes	Yes	33		140	85	59	Normal	No
51	GG	GG	TT	GGT	GGT	22	Ischemic HF	No	No	No	No	No	1	Yes	No	No	Yes	Yes	Yes	No	No	No	No	Yes	Ex-smoker	No	Normal sinus rhythm	No	No	No	88	No	Yes	67	32	5.8	4.9	3.6	1.0	0.9	Yes	Yes		Yes	130	90	65	Normal	Yes
52	GA	GA	GT		All others	120	Ischemic HF	No	No	No	No	No	1	No	No	No	No	Yes	No	Yes	No	No	No	No	Never-smoker	No	Normal sinus rhythm	No	No	Yes	178	No	No	80	30						Yes	Yes	65	Yes	110	85	91	Normal	No
53	GG	GG	TT	GGT	GGT	24	Non-ischemic HF	No	Yes	No	No	No	1	No	No	No	No	Yes	Yes	Yes	No	No	No	No	Never-smoker	No	Normal sinus rhythm	Yes	No	No	148	No	No	71	32	5.9	5.0		1.2	1.1	Yes	No		No	122	88	70	Normal	No
54	GA	GG	GT	AGG	All others	6	Non-ischemic HF	Yes	No	No	No	No	3	No	No	No	No	Yes	No	Yes	Yes	No	No	No	Never-smoker	No	Atrial fibrillation. flutter atrial or pacemaker	Yes	No	Yes	138	No	No	101	17	6.5	6.0	6.5	1.1	1.0	Yes	Yes	51	No	130	90	87	Normal	Yes
55	GA	GG	GT	AGG	All others	240	Non-ischemic HF	Yes	No	No	No	No	1	No	No	No	No	Yes	No	Yes	No	No	No	No	Ex-smoker	Yes	Normal sinus rhythm	No	No	No	84	No	No	64	34	6.0	5.0	5.1	1.0	1.0	Yes	Yes		No	150	100	91	Normal	No
56	GG	GG	TT	GGT	GGT	84	Ischemic HF	No	No	No	No	No	1	Yes	Yes	Yes	Yes	No	No	No	No	No	No	No	Never-smoker	No	Normal sinus rhythm	No	No	No	102	Yes	No	85	30	5.2	3.8	3.9	1.1	1.0	Yes	Yes		Yes	106	70	56	Normal	No
57	GA	GG	GT	AGG	All others	34	Non-ischemic HF	No	Yes	No	No	No	1	No	No	No	No	Yes	No	No	No	No	No	No	Never-smoker	No	Normal sinus rhythm	No	No	No	94	No	Yes	85	19	6.7	6.1	6.3	1.4	1.4	Yes	No	50	No	190	110	102	Normal	No
58	GG	GG	TT	GGT	GGT	180	Ischemic HF	No	No	No	No	No	2	Yes	No	No	No	Yes	No	No	No	No	No	No	Ex-smoker	No	Normal sinus rhythm	Yes	No	No	190	No	No	75	34	5.5	4.6	5.3	1.2	1.2	Yes	Yes		Yes	100	60	57	Elevated	Yes
59	GG	GA	TT	GAT	All others	30	Ischemic HF	No	No	No	No	No	1	Yes	No	No	Yes	Yes	No	Yes	No	No	No	No	Current smoker	No	Normal sinus rhythm	No	No	Yes	102	Yes	No	99	32	5.4	5.0	3.8	0.9	0.9	Yes	Yes	58	Yes	90	60	63	Normal	No
60	GG	GG	GT	GGG	All others	24	Non-ischemic HF	No	Yes	No	No	No	1	No	No	No	No	Yes	No	Yes	No	No	No	No	Ex-smoker	No	Normal sinus rhythm	No	No	No	96	No	Yes	68	42	5.7	4.5	4.3	1.2	1.1	Yes	Yes		No	135	80	63	Normal	No
61	GG	GG	TT	GGT	GGT	60	Non-ischemic HF	No	Yes	No	No	No	2	No	No	No	No	Yes	Yes	Yes	No	No	No	No	Never-smoker	No	Normal sinus rhythm	Yes	No	No	204	No	No	73	27	7.6	6.6	5.1	1.1	1.0	Yes	No		No	130	84	80	Normal	No
62	GG	GG	TT	GGT	GGT	32	Non-ischemic HF	Yes	No	No	No	No	1	No	No	No	No	Yes	Yes	No	No	No	No	No	Never-smoker	Yes	Normal sinus rhythm	No	No	Yes	102	No	No	84	24	6.9	6.1	4.2	1.1	0.7	Yes	Yes	75	No	142	94	59	Normal	No
63	GG	GG	TT	GGT	GGT	192	Non-ischemic HF	Yes	No	No	No	No	1	No	No	No	No	No	No	No	No	Yes	No	No	Never-smoker	No	Normal sinus rhythm	No	No	No	88	No	No	64	44	6.3	4.9	4.3	0.8	1.0	Yes	Yes		No	135	80	66	Normal	No
64	GG	GG	TT	GGT	GGT	60	Non-ischemic HF	No	Yes	No	No	No	3	Yes	No	No	No	Yes	Yes	No	No	No	Yes	Yes	Current smoker	Yes	Atrial fibrillation. flutter atrial or pacemaker	Yes	No	No	116	No	No	76	45	5.3	4.1	4.5	0.8	0.9	Yes	No	50	No	100	70	52	Elevated	No
65	GA	GG	GT	AGG	All others	108	Non-ischemic HF	No	Yes	No	No	No	2	No	No	No	No	Yes	No	No	No	No	No	No	Never-smoker	No	Normal sinus rhythm	No	No	Yes	136	No	No	63	26	6.4	5.6	5.2	0.8	0.9	Yes	No		No	140	80	62	Normal	No
66	GA	GG	GT	AGG	All others	10	Ischemic HF	No	No	No	No	No	2	Yes	No	No	No	No	Yes	No	Yes	No	No	No	Ex-smoker	No	Normal sinus rhythm	No	No	No	90	Yes	No	53	45	5.7		4.6	1.3	1.2	Yes	Yes	33	Yes	110	70		Normal	No
67	AA	GG	GG	AGG	All others	16	Ischemic HF	No	No	No	No	No	2	Yes	No	No	Yes	No	No	Yes	No	No	Yes	No	Never-smoker	No	Normal sinus rhythm	No	No	No	108	No	No	78	35	6.5	5.4	4.9	0.8	0.9	Yes	Yes	70	Yes	110	60	81	Elevated	No
68	GG	GA	TT	GAT	All others	24	Non-ischemic HF	Yes	No	No	No	No	2	No	No	No	No	No	Yes	No	No	No	No	No	Ex-smoker	No	Normal sinus rhythm	No	No	No	84	No	No	87	23	5.5	4.9	4.1	1.2	0.9	No	Yes	46	No	110	70	53	Normal	No
69	GA		GT	AGG	All others	72	Ischemic HF	No	No	No	No	No	1	No	No	No	No	No	No	No	No	No	No	No	Current smoker	No	Atrial fibrillation. flutter atrial or pacemaker	No	No	No		No	No	64	25	9.9	8.7	4.7	0.9	0.9	Yes	Yes			92	50	66	Normal	No
70	GA	GA	GT		All others	30	Ischemic HF	No	No	No	No	No	1	Yes	No	Yes	No	Yes	Yes	Yes	No	No	Yes	Yes	Never-smoker	No	Normal sinus rhythm	No	No	No	110	No	No	83	25	6.9	6.0	4.5			No	No			124	60	70	Elevated	No
71	GA	GG	GT	AGG	All others	228	Non-ischemic HF	Yes	No	No	No	No	1	No	No	No	No	Yes	Yes	No	No	No	No	No	Ex-smoker	No	Normal sinus rhythm	Yes	No	No	156	No	No	58	36	6.2	5.1	4.2	0.9	0.8	Yes	No		No	124	78	76	Normal	No
72	GG	GG	TT	GGT	GGT	25	Non-ischemic HF	Yes	No	No	No	No	1	No	No	No	No	No	Yes	No	No	No	No	No	Never-smoker	No	Normal sinus rhythm	Yes	No	No	140	No	No	65	26	6.5	5.7	4.6	0.7	0.9	Yes	No		No	142	78	66	Normal	No
73	GA	GG	GT	AGG	All others	120	Non-ischemic HF	No	Yes	No	No	No	1	No	No	No	No	Yes	Yes	Yes	No	No	No	No	Ex-smoker	No	Normal sinus rhythm	Yes	No	No	140	No	No	75	15	7.2		5.1	1.3	1.2	Yes	No		No	140	80	85	Normal	No
74	GA	GG	GT	AGG	All others	38	Non-ischemic HF	Yes	No	No	No	No	1	No	No	No	No	No	No	No	No	No	No	No	Never-smoker	No	Normal sinus rhythm	Yes	No	No	150	No	No	91	35	9.0	7.4	6.9	1.0	1.0	Yes	Yes	94	No	120	90	76	Normal	No
75	AA	GG	GG	AGG	All others	120	Non-ischemic HF	Yes	No	No	No	No	2	No	No	No	No	No	No	No	No	Yes	No	No	Never-smoker	No	Atrial fibrillation. flutter atrial or pacemaker	No	No	Yes	90	No	No	71	30	6.1	5.2	5.0	0.8	0.8	Yes	Yes	50	No	130	80	41	Normal	No
76	GA	GG	GT	AGG	All others	120	Non-ischemic HF	Yes	No	No	No	No	2	No	Yes	No	No	Yes	No	No	No	No	No	No	Never-smoker	No	Normal sinus rhythm	Yes	No	No	188	No	No	62	27	7.7	6.7	4.8	1.1	1.1	Yes	No		No	140	100	72	Normal	No
77	GG	GA	TT	GAT	All others	44	Non-ischemic HF	No	Yes	No	No	No	1	No	No	No	No	Yes	No	No	No	No	No	No	Never-smoker	No	Normal sinus rhythm	No	No	No	126	No	No	67	21	6.2	5.6		1.3	1.1	Yes	Yes	50	No	185	100	57	Elevated	No
78	GA	GG	GT	AGG	All others	66	Non-ischemic HF	Yes	No	No	No	No	1	No	No	No	No	No	Yes	No	Yes	No	No	No	Never-smoker	No	Normal sinus rhythm	No	No	No	90	No	Yes	111	41	5.9	4.7	4.3	0.9	0.8	Yes	Yes		No	130	100	105	Normal	No
79	GG	GG	TT	GGT	GGT	60	Non-ischemic HF	No	Yes	No	No	No		No	No	No	No	Yes	Yes	Yes	No	Yes	No	Yes	Ex-smoker	No	Normal sinus rhythm	Yes	No	No	100	No	No	60	28	6.8	5.9	5.3	1.1	1.3	Yes	Yes	75	No	138	88	90	Normal	No
80	GG	GG	TT	GGT	GGT	20	Non-ischemic HF	No	Yes	No	No	No	1	No	No	No	No	Yes	Yes	No	Yes	No	No	No	Ex-smoker	No	Normal sinus rhythm	No	No	No	98	No	No	80	30	7.5	6.4	5.6	1.2	0.7	No	Yes		No	110	80	74	Normal	No
81	GG	GG	TT	GGT	GGT	60	Non-ischemic HF	Yes	No	No	No	No	2	No	No	No	No	No	Yes	Yes	No	No	No	No	Never-smoker	No	Normal sinus rhythm	No	No	No	114	No	No	97	40	6.0	4.8	4.1	0.7	0.7	No	No		No	135	90	80	Normal	No
82	GG	GG	TT	GGT	GGT	84	Ischemic HF	No	No	No	No	No	2	Yes	Yes	No	No	Yes	Yes	No	No	Yes	No	No	Never-smoker	No	Normal sinus rhythm	Yes	No	No	170	No	Yes	75	38	5.9	4.8	3.7	1.2	1.1	Yes	Yes	35	Yes	120	70	55	Normal	No
83	GA	GA	GT		All others	96	Non-ischemic HF	Yes	No	No	No	No	1	No	No	No	No	No	No	No	No	No	No	No	Never-smoker	No	Normal sinus rhythm	No	Yes	No	148	Yes	No	71	29	7.2	6.2	5.0	1.0	1.0	Yes	Yes	58	Yes	128	70	40	Normal	No
84	GG	GG	TT	GGT	GGT	24	Non-ischemic HF	Yes	No	No	No	No	2	No	No	No	Yes	Yes	No	No	Yes	No	No	No	Never-smoker	No	Atrial fibrillation. flutter atrial or pacemaker	No	No	No	100	No	No	101	30	6.4	4.3	5.4	0.8	0.8	Yes	Yes	42	No	90	70	106	Normal	No
85	GA	GG	GT	AGG	All others	108	Ischemic HF	No	No	No	No	No	1	Yes	No	Yes	No	Yes	Yes	No	No	No	No	No	Ex-smoker	No	Normal sinus rhythm	Yes	No	No	148	Yes	No	70	11	7.6	7.2	5.4	1.0	0.8	Yes	No		Yes	110	60	66	Normal	No
86	GG	GG	TT	GGT	GGT	18	Non-ischemic HF	Yes	No	No	No	No	1	No	No	No	No	No	No	No	No	No	No	No	Never-smoker	No	Atrial fibrillation. flutter atrial or pacemaker	No	No	No	92	No	No	44	25	6.1	4.9	4.1	1.1	1.0	Yes	Yes	32	No	90	60	49	Normal	No
87	GA	GG	GT	AGG	All others	19	Non-ischemic HF	Yes	No	No	No	No	1	No	No	No	No	No	No	No	No	No	No	No	Never-smoker	No	Atrial fibrillation. flutter atrial or pacemaker	No	No	No	90	No	No	88	30	6.2	5.3	5.2	0.9	1.0	Yes	Yes		No	128	84	78	Normal	No
88	GG	GA	TT	GAT	All others	336	Non-ischemic HF	No	Yes	No	No	No	1	No	No	No	No	Yes	Yes	Yes	No	No	No	No	Ex-smoker	No	Normal sinus rhythm	No	No	No	102	No	Yes	88	37	6.0	4.9	4.6	1.1	1.0	Yes	Yes		No	158	112	86	Normal	No
89	GA	GG	GT	AGG	All others	132	Ischemic HF	No	No	No	No	No	4	Yes	No	Yes	No	No	No	No	No	No	No	Yes	Never-smoker	No	Atrial fibrillation. flutter atrial or pacemaker	No	No	No	208	No	No	101	25	6.7	5.8	4.9	0.7	0.8	Yes	Yes	54	Yes	90	50	58	Elevated	No
90	GG	GG	TT	GGT	GGT	28	Ischemic HF	No	Yes	No	No	No	2	Yes	Yes	No	No	Yes	Yes	Yes	No	No	No	No	Never-smoker	No	Atrial fibrillation. flutter atrial or pacemaker	No	No	No	116	No	No	105	23	6.5	5.8	4.3	1.1	1.2	Yes	Yes	60	Yes	142	64	85	Normal	No
91	GA	GA	GT		All others	192	Ischemic HF	No	No	No	No	No	4	Yes	Yes	No	No	Yes	No	Yes	No	No	No	No	Never-smoker	No	Atrial fibrillation. flutter atrial or pacemaker	Yes	No	No	160	No	No	44	21	7.9	7.1	5.1	1.4	1.1	Yes	Yes	29	No	128	68	85	Normal	Yes
92	GG	GG	TT	GGT	GGT	70	Non-ischemic HF	Yes	No	No	No	No	1	No	No	No	No	No	Yes	No	No	No	No	No	Never-smoker	No	Normal sinus rhythm	No	No	No	110	No	Yes	64	37	7.1	5.8	3.6	1.1	1.1	Yes	Yes		No	84	60	63	Normal	No
93	GG	GA	TT	GAT	All others	36	Non-ischemic HF	Yes	No	No	No	No	1	No	No	No	No	No	No	No	No	No	No	No	Never-smoker	No	Normal sinus rhythm	Yes	No	No	180	No	No	83	19	8.8	8.0	4.4	0.7	0.7	Yes	Yes	45	No	112	76	46	Normal	No
94	GG	GG	TT	GGT	GGT	72	Non-ischemic HF	Yes	No	No	No	No	1	No	No	No	No	No	Yes	No	No	No	No	No	Never-smoker	No	Normal sinus rhythm	No	No	No	88	No	No	80	35	5.4	4.5	3.2	0.8	0.8	No	No		No	124	90	42	Normal	No
95	GA	GG	GT	AGG	All others	36	Non-ischemic HF	Yes	No	No	No	No	1	No	No	No	No	No	No	No	No	No	No	No	Current smoker	No	Normal sinus rhythm	No	No	No	86	No	No	68	45	5.7	4.3	4.9	1.1	1.1	Yes	Yes	29	No	102	66	78	Normal	No
96	GA	GG	GT	AGG	All others	48	Non-ischemic HF	Yes	No	No	No	No	2	Yes	No	No	No	Yes	No	Yes	No	No	No	Yes	Never-smoker	No	Normal sinus rhythm	Yes	No	No	150	No	Yes	79	29	5.9	5.9	4.6	1.1	1.0	Yes	Yes	58	No	146	80	80	Elevated	No
97	GA	GG	GG		All others	54	Non-ischemic HF	Yes	No	No	No	No	1	No	No	No	No	No	No	No	No	No	No	No	Current smoker	No	Atrial fibrillation. flutter atrial or pacemaker	Yes	No	No	114	No	No	86	26	8.1	7.1	4.5	0.8	1.0	Yes	Yes	46	No	78	50	85	Normal	No
98	GG	GG	TT	GGT	GGT	12	Ischemic HF	No	No	No	No	No	1	Yes	Yes	No	Yes	Yes	Yes	Yes	Yes	No	No	No	Current smoker	No	Normal sinus rhythm	No	No	No	114	No	No	108	33	6.2	5.2	3.3	1.1	0.8	No	No		Yes	142	100	73	Normal	No
99	GA	GA	GT		All others	480	Non-ischemic HF	No	Yes	No	No	No	3	No	No	No	No	Yes	No	No	No	No	Yes	Yes	Never-smoker	No	Atrial fibrillation. flutter atrial or pacemaker	Yes	No	No	188	No	Yes	65	24	6.9	6.1	5.6	1.5	1.2	Yes	Yes	24	No	120	90	83	Normal	No
100	GG	GA	TT	GAT	All others	96	Non-ischemic HF	No	No	No	No	Yes	1	No	No	No	No	No	Yes	No	No	No	No	No	Ex-smoker	No	Normal sinus rhythm	Yes	No	No	122	No	No	50	45	6.4	4.9	3.2	1.0	0.9	No	No		No	138	68	66	Normal	Yes
101	GG	GG	TT	GGT	GGT	108	Non-ischemic HF	No	Yes	No	No	No	1	No	No	No	No	Yes	Yes	Yes	Yes	No	No	No	Never-smoker	No	Normal sinus rhythm	No	No	No	102	No	No	72	45	5.8		4.5	0.9	1.0	Yes	No			150	86	96	Normal	No
102	GA	GG	GT	AGG	All others	48	Non-ischemic HF	No	Yes	No	No	No	2	No	No	No	No	Yes	No	No	No	Yes	No	Yes	Never-smoker	No	Normal sinus rhythm	Yes	No	No	142	Yes	No	56	34	6.1	5.1	4.9	1.2	1.1	Yes	No	46	No	160	80	58	Elevated	No
103	GA	GA	TT	GAT	All others	37	Non-ischemic HF	Yes	No	No	No	No	1	No	No	No	No	No	No	No	No	No	No	No	Never-smoker	No	Normal sinus rhythm	Yes	No	No	170	No	Yes	55	30	7.5					Yes	No			140	90	67	Normal	No
104	GA	GG	GT	AGG	All others	13	Non-ischemic HF	No	Yes	No	No	No	1	No	No	No	No	Yes	No	No	No	No	No	No	Never-smoker	Yes	Atrial fibrillation. flutter atrial or pacemaker	Yes	No	No	116	No	No	96	37	7.0	5.7	6.4	1.3		No	No		No	114	92	82	Normal	No
105	GG	GA	TT	GAT	All others	48	Non-ischemic HF	Yes	No	No	No	No	1	No	No	No	No	Yes	No	No	No	No	No	Yes	Never-smoker	No	Atrial fibrillation. flutter atrial or pacemaker	No	No	No	102	No	No	117	26	7.2	6.3	7.6	1.0	1.0	Yes	Yes	66	No	114	78	90	Normal	No
106	GA	GG	GT	AGG	All others	33	Ischemic HF	No	No	No	No	No	1	Yes	No	No	Yes	Yes	Yes	Yes	No	No	No	Yes	Ex-smoker	Yes	Normal sinus rhythm	Yes	No	No	96	No	No	51	29	5.9	5.1	4.6	0.8	1.0	Yes	Yes		Yes	130	75	69	Normal	No
107	GA	GA	GT		All others	48	Ischemic HF	No	No	No	No	No	2	Yes	No	No	Yes	Yes	No	Yes	No	No	No	No	Never-smoker	No	Normal sinus rhythm	Yes	No	No	148	Yes	No	81	28	6.1	5.3	4.1	0.9	0.8	Yes	Yes	67	No	100	70	49	Normal	No
108	GG	GG	TT	GGT	GGT	50	Non-ischemic HF	No	Yes	No	No	No	1	No	Yes	No	No	Yes	Yes	Yes	No	No	No	No	Never-smoker	No	Normal sinus rhythm	Yes	No	No	172	No	No	92	40	6.5	4.8	4.5	1.2	1.1	Yes	Yes	39	No	130	70	66	Normal	No
109	GG	GG	GT	GGG	All others	48	Ischemic HF	No	No	No	No	No	1	Yes	No	Yes	No	Yes	No	Yes	No	No	Yes	Yes	Never-smoker	No	Normal sinus rhythm	No	No	No	114	Yes	No	45	32	6.3	4.5	4.5	1.0	0.4	Yes	No		Yes	120	68	76	Normal	No
110	GG	GA	TT	GAT	All others	5	Non-ischemic HF	Yes	No	No	No	No	1	No	No	No	No	Yes	No	No	No	No	No	Yes	Never-smoker	No	Normal sinus rhythm	Yes	No	No	158	No	No	52	32	6.5	5.5		1.1	1.1	Yes	No	38	No	108	68	65	Normal	No
111	GG	GG	TT	GGT	GGT	120	Non-ischemic HF	Yes	No	No	No	No	1	No	No	No	No	No	No	No	No	Yes	No	No	Ex-smoker	No	Normal sinus rhythm	No	No	Yes	162	No	Yes	110	18	8.4	7.7	4.8	0.8	1.0	Yes	Yes		No	104	78	64	Normal	No
112	GG	GG	TT	GGT	GGT	98	Non-ischemic HF	No	Yes	No	No	No	3	Yes	No	No	No	Yes	Yes	Yes	Yes	No	No	No	Ex-smoker	No	Normal sinus rhythm	Yes	No	No	122	No	No	79	40	5.2	4.1	3.9	1.1	0.7	No	No		No	120	90	79	Normal	No
113	GA	GG	GT	AGG	All others	84	Non-ischemic HF	No	Yes	No	Yes	No	2	No	No	No	No	Yes	Yes	No	No	No	No	Yes	Never-smoker	No	Atrial fibrillation. flutter atrial or pacemaker				232			71	45	6.7		5.3	1.1	1.0	No	No		Yes	90	60	78	Normal	Yes
114	GA	GG	GT	AGG	All others	240	Non-ischemic HF	Yes	No	No	No	No	1	No	No	No	No	Yes	No	No	No	No	No	No	Never-smoker	No	Normal sinus rhythm	No	Yes	No	152	No	No	70	33	6.3	5.3	3.8	0.7	0.7	No	No	24	No	130	92	83	Normal	No
115	GG	GG	TT	GGT	GGT	60	Non-ischemic HF	Yes	No	No	No	No	1	No	No	No	No	No	No	No	No	No	No	No	Ex-smoker	No	Normal sinus rhythm	No	No	No	110	No	No	99	33	6.3	5.3	4.1	1.1	1.1	Yes	Yes	43	No	110	55	52	Normal	No
116	GG	GG	TT	GGT	GGT	12	Non-ischemic HF	Yes	No	No	No	No	1	No	No	No	No	Yes	No	No	No	No	No	No	Ex-smoker	Yes	Normal sinus rhythm	No	No	No	124	No	Yes	105	38	6.9	5.6	4.6	0.9	0.8	Yes	Yes		No	135	70	69	Normal	No
117	GG	GG	TT	GGT	GGT	36	Non-ischemic HF	No	Yes	No	No	No	3	No	No	No	No	Yes	No	No	No	No	No	Yes	Never-smoker	No	Normal sinus rhythm	No	No	No	98	No	Yes	81	23	6.0	5.3	4.6	1.2	1.2	Yes	Yes	69	Yes	150	90	72	Normal	No
118	GG	GG	TT	GGT	GGT	42	Non-ischemic HF	Yes	No	No	No	No	4	No	No	No	No	Yes	No	No	No	No	No	No	Current smoker	Yes	Normal sinus rhythm	No	No	No	122	No	Yes	74	38	7.8	6.3	5.2	1.1	1.1	Yes	Yes	54	No	120	70	64	Elevated	Yes
119	GG	GA	TT	GAT	All others	1	Ischemic HF	No	No	No	No	No	4	Yes	No	No	Yes	No	No	No	No	No	No	No	Ex-smoker	No	Normal sinus rhythm	No	No	Yes	144	Yes	No	60	14	7.8	7.3	4.7	0.9	0.9	Yes	Yes		Yes	90	70	70	Elevated	Yes
120	GA	GG	GT	AGG	All others	60	Ischemic HF	No	No	No	No	No	1	No	No	No	No	No	No	No	No	No	Yes	No	Ex-smoker	No	Normal sinus rhythm	Yes	No	No	138	Yes	No	86	45	5.3	4.0	3.4	1.0	1.0	Yes	Yes	34	Yes	134	70	62	Normal	No
121	GG	GA	GT		All others	60	Ischemic HF	No	No	No	No	No	1	No	No	Yes	Yes	No	No	No	No	No	No	No	Ex-smoker	No	Normal sinus rhythm	Yes	No	No	158	No	No	68	28	7.3	6.3	4.3	1.2	0.9	Yes	Yes	54	Yes	138	70	65	Normal	No
122	GG	GG	TT	GGT	GGT	3	Non-ischemic HF	No	Yes	No	No	No	1	No	No	No	No	Yes	Yes	No	No	No	No	Yes	Never-smoker	No	Normal sinus rhythm	No	No	No	90	No	No	102	28	6.0	5.2	4.6	1.2	1.1	Yes	Yes	56	Yes	160	80	64	Normal	No
123	GG	GA	GT		All others	60	Non-ischemic HF	No	Yes	No	No	No	2	No	No	No	No	Yes	No	No	No	No	No	No	Current smoker	No	Normal sinus rhythm	Yes	No	No	174	No	No	57	44	5.9	4.6	4.2	1.3	1.2	Yes	Yes	39	No	142	68		Normal	Yes
124	GG	AA	TT	GAT	All others	60	Non-ischemic HF	No	Yes	No	No	No		No	No	No	Yes	Yes	No	No	Yes	Yes	No	No	Ex-smoker	Yes	Atrial fibrillation. flutter atrial or pacemaker	No	No	No	126	Yes	No	69	31	7.3	6.2	5.1	1.2	1.2	No	No		No	136	84	125	Elevated	Yes
125	GG	GG	TT	GGT	GGT	72	Ischemic HF	No	No	No	No	No	1	Yes	No	No	Yes	No	Yes	No	No	No	No	No	Ex-smoker	No	Normal sinus rhythm	No	No	No	88	No	No	65	35	5.4	4.4	4.0	0.8	1.1	No	No	40	Yes	130	90	93	Normal	No
126	GA	GG	GT	AGG	All others	12	Non-ischemic HF	No	Yes	No	No	No	1	No	No	No	No	Yes	No	No	No	No	No	No	Never-smoker	No	Normal sinus rhythm	No	No	No	116	Yes	Yes	83	36	8.8	7.2	5.4	1.1	1.0	Yes	Yes	48	No	126	60	71	Normal	No
127	GG	GG	TT	GGT	GGT	24	Non-ischemic HF	Yes	No	No	No	No	2	No	No	No	No	Yes	No	No	No	No	No	No	Never-smoker	No	Normal sinus rhythm	No	No	No	102	No	Yes	92	37	7.5	6.1	5.3	1.0	0.9	Yes	No		No	140	90	86	Normal	No
128	GG	GG	TT	GGT	GGT	5	Non-ischemic HF	Yes	No	No	No	No	1	No	No	No	No	No	Yes	No	No	No	No	No	Current smoker	Yes	Normal sinus rhythm	No	No	No	114	No	Yes	88	31	6.0	5.1	4.6	1.0	0.9	Yes	Yes	60	No	150	110	49	Normal	No
129	GG	GG	GT	GGG	All others	264	Non-ischemic HF	Yes	No	No	No	No	1	No	No	No	No	No	No	No	No	Yes	No	No	Never-smoker	No	Normal sinus rhythm	No	No	No	194	No	Yes	53	24	8.4	7.4	4.6	0.9	0.9	Yes	Yes		No	90	60	39	Normal	No
130	GG	GA	TT	GAT	All others	38	Ischemic HF	No	No	No	No	No	1	Yes	Yes	No	Yes	Yes	Yes	No	No	No	No	No	Never-smoker	No	Normal sinus rhythm	No	No	Yes	122	Yes	No	89	33	7.4	6.2	5.0	0.7	1.0	Yes	Yes		Yes	80	50	67	Normal	No
131	GA	GG	GT	AGG	All others	24	Ischemic HF	No	Yes	No	No	No	1	No	No	Yes	No	Yes	Yes	No	No	No	No	No	Current smoker	No	Normal sinus rhythm	No	No	No	120	No	Yes	66	45	7.4	5.7	3.5	1.3	1.3	No	No		No	160	78	90	Normal	No
132	GG	GG	TT	GGT	GGT	120	Non-ischemic HF	Yes	No	No	No	No	1	No	No	No	No	No	No	No	No	No	No	No	Never-smoker	No	Normal sinus rhythm	Yes	No	No	154	No	No	83	30	6.4	5.0	3.8	0.7	0.7	Yes	Yes		No	130	70	62	Normal	Yes
133	GA	GG	GT	AGG	All others	4	Non-ischemic HF	Yes	No	No	No	No	2	No	No	No	No	No	Yes	No	No	No	No	No	Never-smoker	No	Normal sinus rhythm	No	No	No	122	No	No	72	45	7.0	5.4	5.7	1.0	1.0	Yes	Yes		No	105	70	75	Normal	No
134	GA	GG	GT	AGG	All others	60	Ischemic HF	No	No	No	No	No	1	Yes	No	No	No	Yes	No	No	No	No	No	No	Ex-smoker	Yes	Normal sinus rhythm	No	Yes	No	182	No	No	51	23	6.5	5.8	4.8	0.6	0.6	Yes	Yes	66	No	120	80	64	Normal	No
135	GG	GG	TT	GGT	GGT	4	Non-ischemic HF	Yes	No	No	No	No	1	No	No	No	No	Yes	No	Yes	No	No	Yes	Yes	Never-smoker	No	Normal sinus rhythm	No	No	No	98	No	No	97	31	6.0	5.1	4.5	0.9	0.8	Yes	Yes		No	150	84		Normal	No
136	GA	GG	GT	AGG	All others	1	Non-ischemic HF	Yes	No	No	No	No	1	No	No	No	No	No	No	Yes	Yes	No	No	No	Never-smoker	No	Atrial fibrillation. flutter atrial or pacemaker	Yes	No	No	172	No	No	60	42	6.2	4.9	4.9	1.0	0.9	No	Yes		No	134	106	88	Normal	No
137	GG	GG	TT	GGT	GGT	24	Ischemic HF	No	No	No	No	No	2	Yes	No	No	No	No	No	Yes	No	No	No	Yes	Never-smoker	No	Normal sinus rhythm	No	No	No	108	Yes	No	74	40	6.4	4.6	4.1	0.9	1.1	Yes	Yes		Yes	106	60	88	Normal	No
138	GA	GG	GT	AGG	All others	72	Non-ischemic HF	Yes	No	No	No	No	4	No	No	No	No	No	No	No	No	No	No	No	Never-smoker	No	Atrial fibrillation. flutter atrial or pacemaker	Yes	No	No	120	No	No	95	30	6.7	5.3	4.4	0.9	0.9	Yes	No			120	80	73	Normal	No
139	GA	GG	GT	AGG	All others	60	Ischemic HF	No	No	No	No	No	1	Yes	No	No	No	No	Yes	Yes	No	Yes	Yes	No	Ex-smoker	Yes	Normal sinus rhythm	No	No	Yes	176	Yes	No	73	27	6.2	5.4	5.0	1.1	0.7	Yes	Yes		No	100	76		Normal	Yes
140	GA	GG	GT	AGG	All others	84	Ischemic HF	No	No	No	No	No	3	Yes	No	No	No	No	No	Yes	No	No	Yes	Yes	Current smoker	No	Normal sinus rhythm	No	No	No	120	Yes	No	77	25	6.7	5.9	6.1	1.5	1.0	Yes	Yes	56	Yes	144	70	76	Normal	No
141	GG	GG	TT	GGT	GGT	210	Ischemic HF	No	No	No	No	No	3	Yes	No	No	No	Yes	No	No	No	No	No	No	Never-smoker	No	Atrial fibrillation. flutter atrial or pacemaker	No	No	No	90	Yes	No	70	40	6.2		4.8	1.1	1.0	Yes	Yes	33	Yes	180	84	63	Normal
142	GG	GG	TT	GGT	GGT	130	Non-ischemic HF	No	Yes	No	No	No	2	No	No	No	No	Yes	Yes	Yes	Yes	No	No	Yes	Never-smoker	No	Atrial fibrillation. flutter atrial or pacemaker	No	No	No	188	No	No	78	39	8.2	6.6	5.1	1.6	1.4	Yes	Yes		No	120	84	92	Normal	No
143	GA	GG	GT	AGG	All others	60	Non-ischemic HF	No	Yes	No	No	No	1	No	No	No	No	Yes	No	No	No	No	No	No	Never-smoker	No	Normal sinus rhythm	No	No	No	130	No	No	77	36	6.4	5.6	3.6	1.1	1.0	Yes	No		No	130	66	84	Normal	No
144	GA	GG	GT	AGG	All others	72	Ischemic HF	No	No	No	No	No	3	Yes	No	No	Yes	No	No	No	No	No	No	No	Ex-smoker	No	Normal sinus rhythm	No	No	No	112	Yes	No	63	42	5.8	4.6	3.8	0.9	0.9	No	No		Yes	110	60	77	Normal	Yes
145	GG	GA	TT	GAT	All others	36	Non-ischemic HF	Yes	No	No	No	No	2	No	No	No	No	No	No	No	No	No	No	No	Never-smoker	No	Normal sinus rhythm	No	No	Yes	136	No	Yes	88	30	9.4	8.0	6.1	0.9	1.0	Yes	Yes	61	No	78	60	69	Normal	No
146	GG	GG	TT	GGT	GGT	204	Non-ischemic HF	No	No	No	Yes	No	3	No	No	No	No	Yes	No	No	No	No	Yes	No	Never-smoker	No	Atrial fibrillation. flutter atrial or pacemaker	No	No	No	126	No	No	70	22	7.7	6.9	5.4	1.1	0.8	Yes	Yes	57	Yes	110	80	87	Elevated	Yes
147	GG	GG	TT	GGT	GGT	36	Non-ischemic HF	No	No	No	No	No	3	No	No	No	No	No	No	No	No	No	No	No	Current smoker	No	Normal sinus rhythm	Yes	No	No	168	No	No	102	37	7.1	5.8	4.8	1.0	0.8	Yes	Yes	35	No	96	60	81	Elevated	Yes
148	GG	GA	TT	GAT	All others	24	Ischemic HF	No	No	No	No	No	3	Yes	No	Yes	No	Yes	No	No	No	No	No	No	Ex-smoker	No	Normal sinus rhythm	No	No	No	102	Yes	No	71	42	5.0		4.0	1.3	1.1	No	No		Yes	124	70	64	Normal	Yes
149	GG	GG	TT	GGT	GGT	60	Ischemic HF	No	No	No	No	No	1	Yes	No	No	Yes	Yes	Yes	No	No	No	No	No	Never-smoker	No	Normal sinus rhythm	No	No	No	188	No	No	66	31	6.0	5.1	5.7	1.4	1.2	Yes	Yes	58	Yes	118	80	62	Normal	No
150	GG	GG	TT	GGT	GGT	96	Non-ischemic HF	No	No	No	Yes	No	2	No	No	No	No	Yes	No	No	No	Yes	No	No	Never-smoker	No	Normal sinus rhythm	No	No	No	114	No	Yes	84	22	7.8	7.0	5.0	1.3	0.9	Yes	Yes	31	No	102	76	66	Normal	No
151	GG	GG	TT	GGT	GGT	10	Non-ischemic HF	Yes	No	No	No	No	2	No	No	No	No	No	No	No	No	No	No	No	Never-smoker	No	Normal sinus rhythm	No	No	Yes	126	No	Yes	84	12	7.1	6.7	4.5	0.7	0.7	Yes	Yes	56	No	90	70	64	Elevated	No
152	GA	GG	GT	AGG	All others	180	Non-ischemic HF	No	No	Yes	No	No	1	No	No	No	No	No	No	No	Yes	No	No	No	Current smoker	No	Normal sinus rhythm	No	No	Yes	128	No	Yes	78	19	8.8	8.0	6.1	1.4	1.4	Yes	Yes	46	No	120	70	108	Normal	No
153	GG	GG	TT	GGT	GGT	360	Non-ischemic HF	Yes	No	No	No	No	2	No	No	No	No	No	Yes	Yes	No	No	No	No	Never-smoker	No	Normal sinus rhythm	No	No	No	106	No	No	75	30	6.8	5.8	5.0	0.8	0.8	Yes	Yes	58	No	115	75	61	Normal	No
154	GG	GG	TT	GGT	GGT	7	Ischemic HF	No	No	No	No	No	3	Yes	No	No	Yes	Yes	No	No	Yes	No	No	No	Never-smoker	No	Normal sinus rhythm	No	No	No	182	Yes	No	89	22	6.1	4.4	5.8	1.0	1.2	Yes	Yes	51	Yes	80	60	58	Normal	No
155	GA	GG	GT	AGG	All others	120	Ischemic HF	No	No	No	No	No	2	Yes	No	Yes	Yes	Yes	No	Yes	No	No	Yes	No	Never-smoker	No	Normal sinus rhythm	Yes	No	No	138		Yes	69	33	5.7	4.8	3.7	0.7	0.8	Yes	Yes	35	Yes	130	70	56	Normal	No
156	GG	GA	TT	GAT	All others	132	Ischemic HF	No	No	No	No	No	2	Yes	Yes	Yes	Yes	Yes	Yes	No	No	No	No	No	Never-smoker	No	Atrial fibrillation. flutter atrial or pacemaker	Yes	No	No	242			60	19	6.9	6.3	5.5	0.9	0.7	Yes	Yes	27	Yes	100	80	53	Normal	No
157	GA	GG	GT	AGG	All others	48	Non-ischemic HF	No	No	No	No	Yes	2	No	No	No	No	No	No	No	No	No	No	No	Current smoker	Yes	Atrial fibrillation. flutter atrial or pacemaker	No	No	No	102	No	No	102	32	7.7	6.5	5.1	1.0	0.9	Yes	Yes	54	No	118	82	85	Normal	No
158	GG	GA	GT		All others	60	Non-ischemic HF	Yes	No	No	No	No		No	No	No	No	No	No	No	No	No	No	No	Ex-smoker	No	Normal sinus rhythm	No	No	Yes	154	Yes	No	75	29	7.7	6.6	5.0	0.8	0.8	Yes	Yes	56	No	70	60	52	Normal	Yes
159	GG	AA	TT	GAT	All others	106	Ischemic HF	No	No	No	No	No	1	Yes	No	Yes	No	Yes	Yes	Yes	No	No	No	No	Ex-smoker	No	Normal sinus rhythm	No	No	No	142	Yes	No	67	37	7.0	5.7	4.8	1.0	0.9	Yes	Yes	38	Yes	142	78	70	Normal	No
160	GG	GA	TT	GAT	All others	12	Non-ischemic HF	Yes	No	No	No	No	1	No	No	No	No	No	No	No	No	No	No	No	Current smoker	No	Normal sinus rhythm	Yes	No	Yes	180	No	No	86	19	8.8	8.0	4.6	1.0	0.7	No	Yes	27	No	94	72	73	Normal	No
161	GG	GG	TT	GGT	GGT	180	Ischemic HF	No	No	No	No	No	1	Yes	No	No	Yes	No	No	No	No	No	No	No	Never-smoker	No	Normal sinus rhythm	No	No	No	106	No	No	87	41	6.3	5.0	4.8	1.0	1.0	Yes	Yes		Yes	160	110	64	Normal	No
162	GG	GA	TT	GAT	All others	96	Ischemic HF	No	No	No	No	No	2	Yes	Yes	No	No	Yes	Yes	No	No	Yes	No	Yes	Ex-smoker	No	Atrial fibrillation. flutter atrial or pacemaker	No	No	No	88	Yes	Yes	90	36	6.3		5.2	1.6		Yes	No		Yes	180	100	92	Normal	No
163	GG	GA	TT	GAT	All others	60	Non-ischemic HF	Yes	No	No	No	No	2	No	No	No	No	No	No	No	No	No	No	Yes	Never-smoker	No	Normal sinus rhythm	Yes	No	No	184			69	19	8.9	8.1	6.3	0.7	1.0	Yes	Yes	67	No	128	72	78	Normal	No
164	GG	GG	TT	GGT	GGT	372	Non-ischemic HF	No	Yes	Yes	No	Yes	3	No	No	No	No	Yes	No	No	No	No	No	No	Ex-smoker	Yes	Atrial fibrillation. flutter atrial or pacemaker	No	No	No	102	No	Yes	77	37	7.2	6.1	5.6	1.4	1.2	Yes	Yes	46	No	150	70	69	Normal	No
165	GG	GG	TT	GGT	GGT	96	Non-ischemic HF	No	Yes	No	No	No	1	No	No	No	No	Yes	No	Yes	Yes	No	No	No	Never-smoker	Yes	Atrial fibrillation. flutter atrial or pacemaker	No	No	No	112	No	No	89	44	6.3	4.9	5.5	1.0	0.9	No	No		No	130	80	104	Normal	No
166	GA	GA	GT		All others	3	Ischemic HF	No	No	No	No	No	1	Yes	No	No	No	Yes	No	Yes	Yes	No	No	Yes	Never-smoker	No	Normal sinus rhythm	Yes	No	No	160	No	No	100	22	6.8	6.1	5.2	1.3	0.9	No	Yes	45	Yes	110	65	80	Normal	No
167	GG	GA	TT	GAT	All others	120	Non-ischemic HF	Yes	Yes	No	No	Yes	1	No	No	No	No	Yes	Yes	No	Yes	No	No	No	Ex-smoker	Yes	Atrial fibrillation. flutter atrial or pacemaker	No	No	No	124	No	No	65	35	7.5	6.2	5.5	0.8	0.7	Yes	Yes	54	No	130	70	76	Normal	No
168	GG	GA	TT	GAT	All others	12	Ischemic HF	No	No	No	No	No	1	Yes	No	Yes	Yes	No	Yes	Yes	No	No	No	No	Ex-smoker	No	Normal sinus rhythm	No	No	No	78	No	No	106	26	6.2	5.0	5.2	1.0	1.1	Yes	Yes	47	Yes	90	60	63	Normal	No
169	GG	GG	GT	GGG	All others	20	Ischemic HF	No	No	No	No	No	2	Yes	No	No	No	No	No	No	No	No	No	No	Never-smoker	No	Normal sinus rhythm	No	No	Yes	130	No	No	59	22	6.7	6.0	4.8	1.0	0.9	No	No		Yes	110	80	69	Normal	No
170	GG	GG	TT	GGT	GGT	120	Non-ischemic HF	No	Yes	No	No	No	1	No	No	No	No	Yes	No	No	No	No	No	No	Never-smoker	No	Atrial fibrillation. flutter atrial or pacemaker	No	No	No	202	No	No	79	20	8.0	6.6	4.2	1.0	1.0	Yes	Yes	36	No	120	80	57	Normal	No
171	GA	GG	GT	AGG	All others	96	Non-ischemic HF	Yes	No	No	No	No	1	No	No	No	No	Yes	No	No	No	No	No	No	Current smoker	No	Normal sinus rhythm	No	No	Yes	188	No	No	58	19	7.8	7.1	4.4	0.8	0.8	Yes	Yes	32	No	120	86	88	Elevated	No
172	GG	GG	TT	GGT	GGT	60	Ischemic HF	No	No	No	No	No	2	Yes	Yes	No	Yes	Yes	No	No	No	No	No	No	Ex-smoker	No	Normal sinus rhythm	No	No	Yes	96	Yes	No	62	30	6.7	5.6	4.0	0.6	0.7	Yes			Yes	124	80	71	Normal	No
173	GG	GG	GT	GGG	All others	60	Non-ischemic HF	No	Yes	No	No	No	2	No	No	No	No	Yes	No	No	Yes	No	No	Yes	Never-smoker	No	Normal sinus rhythm	Yes	No	No	170	No	No	78	30	7.0	6.0	6.6	1.1	1.1	Yes	Yes	57	No	124	84	92	Elevated	No
174	GG	GG	GT	GGG	All others	1	Non-ischemic HF	No	Yes	Yes	No	No	2	No	No	No	No	Yes	No	Yes	No	No	No	No	Ex-smoker	Yes	Atrial fibrillation. flutter atrial or pacemaker	No	No	No	84	No	No	84	42	6.1	4.8	6.5	1.1	1.0	Yes	Yes	56	No	120	80	78	Normal	No
175	GA	GG	GT	AGG	All others	120	Non-ischemic HF	No	No	No	No	Yes	1	No	No	No	No	Yes	No	No	No	No	No	No	Current smoker	Yes	Normal sinus rhythm	No	No	No	118	No	Yes	68	35	6.9	5.7	3.9	0.9	0.9	No	Yes	38	No	132	94	70	Normal	No
176	GG	GG	GT	GGG	All others	77	Non-ischemic HF	Yes	No	No	No	No	3	No	No	No	No	Yes	No	No	No	No	No	No	Never-smoker	No	Atrial fibrillation. flutter atrial or pacemaker	No	No	No	102	No	No	78	34	5.5	4.6	5.1	1.1	1.1	Yes	Yes		No	140	80	82	Normal	No
177	GG	GG	GT	GGG	All others	192	Ischemic HF	No	No	No	No	No	3	Yes	No	No	No	No	No	No	No	No	No	Yes	Ex-smoker	No	Normal sinus rhythm	No	No	No	114	No	No	44	45	6.5	5.0	4.5	0.9	0.8	Yes	Yes		Yes	150	90	45	Normal	No
178	AA	GG	GG	AGG	All others	24	Non-ischemic HF	No	No	No	No	Yes	2	No	No	No	No	No	No	No	No	No	No	No	Ex-smoker	Yes	Normal sinus rhythm	No	Yes	No	160	No	No	60	22	7.5	6.7	5.3	0.9	0.5	Yes	Yes	41	No	102	78	72	Normal	No
179	GG	GA	TT	GAT	All others	120	Ischemic HF	No	No	No	No	No	2	Yes	No	Yes	No	Yes	No	Yes	No	No	No	No	Ex-smoker	No	Normal sinus rhythm	No	No	Yes	102	No	Yes	52	38										130	68	82	Normal	No
180	GG	GG	TT	GGT	GGT	48	Non-ischemic HF	Yes	No	No	No	No	3	No	No	No	No	Yes	No	No	No	No	No	No	Ex-smoker	Yes	Normal sinus rhythm	No	No	No	116	No	No	104	23	7.3	6.4	5.0	0.7	0.7	Yes	Yes	53	No	120	80	67	Elevated	Yes
181	GA	GG	GT	AGG	All others	72	Ischemic HF	No	No	No	No	No	3	Yes	No	No	Yes	No	No	Yes	No	Yes	No	No	Ex-smoker	Yes	Normal sinus rhythm	No	No	No	96	No	No	81	20	6.2	5.4	4.9	0.8	0.8	Yes			Yes	128	60	68	Normal	No
182	GG	GG	TT	GGT	GGT	48	Non-ischemic HF	No	Yes	No	Yes	No	1	No	No	No	No	Yes	No	No	No	No	No	Yes	Ex-smoker	No	Normal sinus rhythm	No	No	No	110	No	No	59	42	5.8	4.6	4.4	1.0	1.0				No	180	130	84	Normal	No
183	GA	GG	GT	AGG	All others	120	Ischemic HF	No	No	No	No	No	3	Yes	Yes	No	No	Yes	Yes	No	No	No	No	No	Ex-smoker	No	Normal sinus rhythm	No	No	No	86	No	No	58	40			3.4						Yes	130	80	60	Normal	No
184	GG	GG	TT	GGT	GGT	6	Non-ischemic HF	Yes	No	No	No	No	2	No	No	No	No	No	No	Yes	No	No	No	No	Never-smoker	No	Normal sinus rhythm	No	No	No	92	No	No	110	28	6.4	5.8	4.3	0.9	0.7	Yes	Yes	34	No	100	82		Normal	Yes
185	GA	GG	GT	AGG	All others	100	Ischemic HF	No	No	No	No	No	3	Yes	No	No	No	Yes	No	Yes	Yes	No	No	Yes	Ex-smoker	No	Normal sinus rhythm	No	No	Yes	152	No	No	66	35	6.5	5.4	5.1	1.3	1.2	Yes	Yes		Yes	126	82	100	Elevated	Yes
186	GG	GG	TT	GGT	GGT	96	Non-ischemic HF	No	Yes	No	No	No	3	Yes	No	No	No	Yes	No	No	Yes	No	No	No	Ex-smoker	No	Normal sinus rhythm	Yes	No	No	162	No	No	92	32	6.4	5.4	4.1	1.2	1.2	Yes	Yes	39	No	120	76	78	Elevated	No
187	GG	GG	TT	GGT	GGT	62	Non-ischemic HF	No	Yes	No	No	No	2	No	No	No	No	Yes	No	No	Yes	No	No	No	Never-smoker	No	Atrial fibrillation. flutter atrial or pacemaker	No	No	Yes	186	No	No	70	24	7.9	7.0	5.7	1.0	0.9	Yes	Yes	62	No	148	90	95	Normal	No
188	GG	GG	TT	GGT	GGT	24	Ischemic HF	No	Yes	No	No	No	3	No	Yes	No	No	Yes	No	Yes	Yes	No	No	Yes	Never-smoker	No	Atrial fibrillation. flutter atrial or pacemaker	No	No	No		No	Yes	74	37	5.5	4.5	5.5	1.8	1.5	Yes	Yes		No	124	70		Normal	No
189	GG	GA	TT	GAT	All others	24	Non-ischemic HF	No	No	Yes	No	No	2	No	No	No	No	No	No	No	No	No	No	Yes	Never-smoker	No	Atrial fibrillation. flutter atrial or pacemaker	No	No	No	198	No	No	72	31	5.5	3.9	5.8	1.1	0.7	Yes	Yes		No	98	70	46	Normal	No
190	GG	GG	TT	GGT	GGT	300	Non-ischemic HF	Yes	No	No	No	No	3	No	No	No	No	No	No	No	No	No	Yes	No	Ex-smoker	No	Atrial fibrillation. flutter atrial or pacemaker	Yes	No	No	154	No	No	92	32	8.2	6.9	5.3	1.1	1.1	Yes	Yes	66	No	93	60	49	Normal	No
191	GA	GG	GT	AGG	All others	84	Non-ischemic HF	No	No	No	No	Yes	1	No	No	No	No	Yes	No	No	No	No	No	No	Never-smoker	Yes	Normal sinus rhythm	No	No	No	90	No	Yes	73	34	7.1	5.9	4.8	1.1	1.1	Yes	Yes		No	180	80	62	Normal	No
192	GG	GG	TT	GGT	GGT	96	Non-ischemic HF	Yes	No	No	No	No	2	No	No	No	No	No	No	No	No	No	No	No	Current smoker	Yes	Normal sinus rhythm	No	No	No	92	No	No	134	35	7.0	5.8	5.7	0.8	0.8	Yes	Yes	55	No	140	60	90	Normal	No
193	GG	GG	TT	GGT	GGT	60	Ischemic HF	No	No	No	No	No	1	No	No	No	No	Yes	Yes	Yes	No	No	No	No	Never-smoker	Yes	Normal sinus rhythm	No	No	No	100	Yes	Yes	95	24	7.8	7.1	4.6	1.0	1.1	Yes	Yes		No	150	90	64	Normal	No
194	GG	GA	TT	GAT	All others	48	Non-ischemic HF	No	No	No	No	No	1	No	No	No	No	No	No	No	No	No	No	No	Current smoker	No	Normal sinus rhythm	Yes	No	No	140	No	No	74	26	7.2	6.6	5.5	0.9	0.8	Yes	Yes	61	No	102	62	55	Normal	No
195	GG	GG	TT	GGT	GGT	66	Non-ischemic HF	Yes	No	No	No	No	1	No	No	No	No	No	No	No	No	No	No	No	Ex-smoker	No	Normal sinus rhythm	Yes	No	No	188	No	No	71	21	7.1	6.4	4.2	1.0	0.7	Yes	Yes	28	No	118	70	71	Normal	No
196	GG	GG	TT	GGT	GGT	48	Ischemic HF	No	No	No	No	No	1	No	No	Yes	No	Yes	No	Yes	No	No	No	Yes	Never-smoker	No	Normal sinus rhythm	No	No	No	140	No	No	94	39	5.8	4.7	3.7	0.9	1.0	Yes	Yes	26	Yes	148	78	71	Normal	No
197	GG	GA	TT	GAT	All others	24	Ischemic HF	No	No	No	No	No	2	No	No	No	No	Yes	No	Yes	No	No	No	Yes	Current smoker	No	Normal sinus rhythm	No	No	No	96	No	No	77	29	5.9	5.1	4.8	0.9	1.1	Yes	Yes	66	Yes	140	60	63	Normal	No
198	GG	GA	TT	GAT	All others	48	Ischemic HF	No	No	No	No	No	1	Yes	No	No	Yes	Yes	No	Yes	No	No	No	No	Never-smoker	No	Normal sinus rhythm	No	No	No	88	Yes	No	84	45	4.9		5.1	1.1	0.9	Yes	Yes		Yes	98	62	62	Normal	No
199	GG	GG	TT	GGT	GGT	24	Non-ischemic HF	Yes	No	No	No	No	1	No	No	No	No	No	No	No	No	No	No	Yes	Ex-smoker	No	Normal sinus rhythm	No	No	No	86	No	No	85	37	6.0	4.9	3.3	0.9	0.9	No	No		No	122	82	64	Normal	No
200	GG	GG	TT	GGT	GGT	60	Non-ischemic HF	No	Yes	No	No	No	1	No	No	No	No	Yes	No	No	No	No	No	Yes	Never-smoker	No	Normal sinus rhythm	Yes	No	No	150	No	No	49	44	5.5	4.3	4.6	1.3	1.3	Yes	Yes		No	138	80	59	Normal	No
201	GG	GG	TT	GGT	GGT	4	Non-ischemic HF	Yes	No	No	No	No	1	No	No	No	No	Yes	No	Yes	No	No	Yes	Yes	Never-smoker	No	Atrial fibrillation. flutter atrial or pacemaker	No	Yes	No	178	Yes	No	113	32	7.6	6.4	5.5	1.2	1.2	Yes	Yes	58	No	90	70		Elevated	Yes
202	GG	GG	TT	GGT	GGT	12	Non-ischemic HF	Yes	No	No	No	No	2	No	No	No	No	Yes	No	No	No	No	No	No	Never-smoker	Yes	Normal sinus rhythm	No	No	No	88	No	No	113	25	6.0	5.3	5.5			Yes	No	52		148	90	90	Normal	No
203	GG	GA	TT	GAT	All others	24	Non-ischemic HF	Yes	No	No	No	No	2	No	No	No	No	No	No	No	No	No	No	No	Never-smoker	No	Normal sinus rhythm	Yes	No	No	154	No	No	58	39	5.9	4.6	4.4	1.1	0.9	Yes	Yes		No	110	70	62	Normal	Yes
204	GG	GG	TT	GGT	GGT	3	Non-ischemic HF	No	Yes	No	No	No		No	No	No	No	Yes	No	No	Yes	No	No	No	Ex-smoker	No	Normal sinus rhythm	No	No	Yes	142	No	No	116	30	6.2	5.3	4.3	1.4	1.3	Yes	Yes		No	90	60			No
205	GA	GA	GT		All others	1	Non-ischemic HF	No	No	No	No	Yes		No	No	No	No	No	No	No	No	No	No	No	Current smoker	Yes	Normal sinus rhythm	No	Yes	No		No	No	80	21	6.2	5.6	4.2	0.7	0.7	Yes	Yes	53	No	122	80	59	Elevated
206	GG	GG	TT	GGT	GGT	150	Non-ischemic HF	No	Yes	No	No	No	1	No	No	No	No	Yes	No	No	Yes	No	No	Yes	Current smoker	No	Normal sinus rhythm	Yes	No	No	130	No	Yes	62	42	6.7	5.3	4.7	1.6	1.2	Yes	No		No	130	80	94	Normal	No
207	GG	GG	TT	GGT	GGT	180	Non-ischemic HF	Yes	No	No	No	No	1	No	No	No	No	No	No	No	No	No	No	No	Never-smoker	No									31	7.9	6.7	4.1	0.8	0.9	Yes	Yes	66	No	120	80	73	Elevated	No
208	GA	GG	TT		All others	48	Ischemic HF	No	No	No	No	No	2	Yes	No	No	Yes	No	Yes	No	No	No	No	No	Ex-smoker	No	Normal sinus rhythm	No	No	No	106	No	Yes	69	40	6.1	4.9	3.6	1.0	0.9	Yes	No		Yes	120	70	57	Normal	No
209	GG	GA	TT	GAT	All others	48	Non-ischemic HF	Yes	No	No	No	No	3	No	No	No	No	Yes	No	Yes	No	Yes	No	No	Ex-smoker	No	Atrial fibrillation. flutter atrial or pacemaker	No	No	No	104	No	No	88	26	7.1	6.2	5.8	1.1	1.0	Yes	Yes	56	No	120	80	96	Elevated	Yes
210	GG	GA	TT	GAT	All others	60	Ischemic HF	No	No	No	No	No	2	Yes	No	Yes	No	No	Yes	No	No	No	No	No	Ex-smoker	No	Normal sinus rhythm	Yes	No	No	180	No	No	80	35	7.0	5.8	5.0	1.1	1.0	Yes	Yes	46	Yes	120	70		Normal	No
211	GG	GG	TT	GGT	GGT	252	Ischemic HF	No	No	No	No	No	1	Yes	No	Yes	Yes	Yes	Yes	Yes	No	No	No	Yes	Never-smoker	No	Normal sinus rhythm	No	No	No	120	No	Yes	44	38	7.3	5.9	5.9	1.3	0.9	Yes	Yes	70	Yes	120	76		Elevated	No
212	GG	GA	TT	GAT	All others	84	Ischemic HF	No	No	No	No	No	1	No	No	No	No	Yes	Yes	Yes	No	No	No	No	Never-smoker	No	Normal sinus rhythm	Yes	No	No	164	No	No	76	40	5.1	4.1	3.6	1.0	0.9	Yes	Yes	33	Yes	114	68	55	Normal	No
213	GG	GG	TT	GGT	GGT	12	Ischemic HF	No	No	No	No	No	3	No	Yes	No	No	No	No	No	No	No	No	No	Ex-smoker	No	Atrial fibrillation. flutter atrial or pacemaker	No	No	No	110	No	No	86	40	6.0	4.8	5.7	0.8	0.8	Yes	Yes	56	No	120	80	73	Normal	No
214	GG	GA	TT	GAT	All others	24	Non-ischemic HF	No	No	No	No	Yes	1	No	No	No	No	No	No	No	No	No	No	No	Ex-smoker	Yes	Normal sinus rhythm	No	No	No	104	No	Yes	80	35	6.5	5.4	4.8	1.0	1.0	Yes	No		No	120	80	75	Normal	No
215	GG	GG	TT	GGT	GGT	60	Non-ischemic HF	Yes	No	No	No	No	2	No	No	No	No	No	No	No	No	No	No	No	Never-smoker	Yes	Normal sinus rhythm	No	No	Yes	124	No	Yes	87	26	8.6	7.5	6.6	1.0	0.9	Yes	Yes	63	No	95	60	72	Elevated	No
216	GG	GA	TT	GAT	All others	12	Non-ischemic HF	Yes	No	No	No	No	1	No	No	No	No	No	No	No	No	No	No	No	Never-smoker	No									30	6.2	5.3	4.4	0.9	0.7	Yes	Yes	38	No	145	80		Normal	No
217	GG	GG	TT	GGT	GGT	36	Non-ischemic HF	No	Yes	No	No	No	2	No	No	No	No	Yes	No	No	No	No	No	No	Current smoker	Yes	Normal sinus rhythm	No	No	No	96	No	Yes	101	40	4.6	3.7	2.1	1.0	1.0	Yes	Yes	27	No	104	80	58	Normal	No
218	AA	GG	GG	AGG	All others	96	Ischemic HF	No	No	No	No	No	1	Yes	No	No	No	No	Yes	No	No	No	No	No	Never-smoker	No	Normal sinus rhythm	No	No	No	88	Yes	No	52	45	5.4	4.1	3.8	0.7	0.8	Yes	Yes		Yes	120	60	46	Normal	No
219	GG	GG	TT	GGT	GGT	72	Ischemic HF	No	No	No	No	No	2	No	No	No	Yes	Yes	No	No	No	No	No	No	Ex-smoker	Yes	Atrial fibrillation. flutter atrial or pacemaker	No	Yes	No	148	No	No	67	38	5.9	4.8	5.0	0.8	1.0	Yes	Yes		Yes	130	74	76	Elevated	Yes
220	GA	GA	GT		All others	204	Non-ischemic HF	No	No	Yes	No	No	2	No	No	No	No	No	Yes	No	No	No	No	No	Ex-smoker	No	Atrial fibrillation. flutter atrial or pacemaker	No	No	Yes	92	No	No	97	37	6.1	5.0	5.6	0.9	0.9	Yes	Yes	38	No	100	70	67	Normal	Yes
221	GG	GG	TT	GGT	GGT	48	Non-ischemic HF	Yes	No	No	No	No	1	No	No	No	No	No	No	No	No	No	No	No	Never-smoker	No	Atrial fibrillation. flutter atrial or pacemaker	No	No	No	100	No	No	117	33	7.3	6.1	6.3	0.9	1.0	Yes	Yes	38	No	100	70	63	Normal	No
222	GG	GG	TT	GGT	GGT	48	Non-ischemic HF	No	No	No	No	Yes	2	No	No	No	No	No	No	No	No	No	No	Yes	Ex-smoker	Yes	Normal sinus rhythm	No	No	No	102	Yes	No	90	35	6.9	5.7	5.4	1.1	1.1	Yes	Yes			140	110	86	Normal	No
223	GG	GA	TT	GAT	All others	15	Non-ischemic HF	Yes	No	No	No	No	1	No	No	No	No	Yes	No	No	No	Yes	No	No	Ex-smoker	No									35	7.0	5.8	5.3	0.9	0.9	Yes	Yes	52	No	136	88	90	Normal	No
224	GG	GA	TT	GAT	All others	12	Non-ischemic HF	Yes	No	No	No	No	2	No	No	No	No	No	No	No	No	No	No	No	Ex-smoker	Yes									15	5.8	5.3	4.3	1.0	0.9		Yes	53	No	110	70	58	Normal	No
225	GA	GG	GT	AGG	All others	24	Non-ischemic HF	No	No	No	No	Yes	3	No	No	No	No	No	No	No	No	No	No	No	Ex-smoker	Yes	Normal sinus rhythm	No	No	No	104	No	No	101	25	6.8	6.0	4.6	1.0	1.0	Yes	Yes		No	90	50	60	Elevated	Yes
226	GA	GG	GT	AGG	All others	96	Non-ischemic HF	No	No	Yes	No	No	2	No	No	No	No	No	No	No	No	No	No	No	Current smoker	No	Normal sinus rhythm	No	No	No	114	No	No	68	32	7.1	6.0	4.3	1.2	0.9	No	Yes	34	No	148	102		Normal	No
227	GG	GA	TT	GAT	All others	48	Ischemic HF	No	No	No	No	No	3	Yes	No	Yes	No	Yes	No	Yes	No	Yes	No	Yes	Ex-smoker	No	Normal sinus rhythm	No	No	No	106	Yes	No	99	20	5.7	4.8	4.9	1.2	1.2	Yes	No		No	160	100	80	Elevated	Yes
228	GG	GG	TT	GGT	GGT	18	Ischemic HF	No	No	No	No	No	1	Yes	No	No	Yes	No	No	No	No	No	No	No	Never-smoker	No	Normal sinus rhythm	No	No	No	108	Yes	No	48	40	5.9	4.5	5.0	0.8	1.0	Yes	No		Yes	100	80	76	Normal	No
229	GG	GG	TT	GGT	GGT	72	Non-ischemic HF	No	No	Yes	Yes	Yes	2	No	No	No	No	No	No	No	No	No	No	No	Ex-smoker	Yes	Normal sinus rhythm	No	No	No	106	No	Yes	71	17	7.6	7.0	6.9	1.3	1.1	Yes	Yes	39		105	70	80	Normal	No
230	GG	GG	TT	GGT	GGT	120	Non-ischemic HF	No	Yes	No	No	No	3	No	No	No	No	Yes	No	No	No	No	No	No	Never-smoker	No	Normal sinus rhythm	No	No	Yes	142		Yes	90	20	6.3	5.7	4.7	1.0	1.1	Yes	Yes	41	No	140	100	59	Normal	No
231	GG	GA	TT	GAT	All others	13	Non-ischemic HF	No	Yes	No	No	Yes	1	No	No	No	No	No	No	No	No	No	No	No	Ex-smoker	Yes	Normal sinus rhythm	No	No	No	106	No	Yes	64	38	6.4	5.2	5.0	1.4	1.2	Yes	Yes	66		140	60	90	Normal	No
232	AA	GG	GG	AGG	All others	36	Ischemic HF	No	No	No	No	No	1	Yes	Yes	Yes	No	Yes	Yes	No	Yes	No	No	Yes	Never-smoker	No	Normal sinus rhythm	No	No	No	94	No	Yes	72	35	5.4	4.5	3.4	0.8	0.8	Yes	Yes		Yes	135	90	107	Normal	No
233	GG	GA	TT	GAT	All others	12	Non-ischemic HF	No	No	No	Yes	No	1	No	No	No	No	No	No	No	No	No	No	No	Never-smoker	No	Normal sinus rhythm	No	No	No	110	Yes	No	66	37	6.0	5.2	4.8	1.0	1.0	No	No		No	120	72	101	Normal	No
234	GG	GG	TT	GGT	GGT	3	Ischemic HF	No	No	No	No	No	1	Yes	Yes	No	Yes	Yes	Yes	Yes	No	No	Yes	No	Never-smoker	No	Normal sinus rhythm	No	No	No	82	Yes	No	77	41	5.0	4.0	4.6	1.1	1.1	Yes	Yes		Yes	124	70		Normal	No
235	GG	GA	TT	GAT	All others	6	Ischemic HF	No	No	No	No	No	1	Yes	No	No	No	No	No	No	No	No	No	No	Ex-smoker	Yes									29	6.5	5.6	4.1	0.9	0.9	Yes	Yes		Yes	140	90	54	Normal	No
236	GA	GG	GT	AGG	All others	201	Non-ischemic HF	No	No	No	Yes	No	1	No	No	No	No	Yes	No	No	No	No	No	No	Ex-smoker	No	Atrial fibrillation. flutter atrial or pacemaker								35	6.9	5.7	4.2	1.1	1.0	No	No		No	134	86	72	Normal	No
237	AA	GG	GG	AGG	All others	72	Non-ischemic HF	Yes	No	No	No	No	2	No	No	No	No	Yes	No	No	Yes	No	No	Yes	Ex-smoker	No	Atrial fibrillation. flutter atrial or pacemaker	No	No	No	112	No	No	49	38	6.4	5.2	5.1	0.8	0.9	Yes	No		No	120	70	99	Normal	Yes
238	GA	GG	TT		All others	133	Non-ischemic HF	No	No	No	No	Yes	2	No	No	No	No	No	No	No	No	No	No	No	Current smoker	Yes	Atrial fibrillation. flutter atrial or pacemaker	No	No	No	100	No	Yes	74	14	6.3	5.5	5.8	0.9	0.7	Yes	Yes	56	No	110	70	84	Elevated	No
239	GA	GG	GT	AGG	All others	24	Non-ischemic HF	No	No	No	No	Yes	2	No	No	No	No	Yes	No	No	No	No	No	No	Ex-smoker	Yes	Atrial fibrillation. flutter atrial or pacemaker	No	No	Yes	112	No	No	58	39	6.7	5.4	4.5	1.0	0.9	Yes	Yes	53	No	108	80	77	Normal	No
240	GG	GG	TT	GGT	GGT	131	Non-ischemic HF	No	No	No	No	No	3	No	No	No	No	Yes	No	No	No	No	No	No	Ex-smoker	No	Normal sinus rhythm	No	No	Yes	134	No	Yes	86	39	8.5	6.8	4.8	0.8	0.9	Yes	Yes	43	No	130	70	74	Normal	No
241	GA	GG	GT	AGG	All others	96	Non-ischemic HF	Yes	No	No	No	No	2	No	No	No	No	Yes	No	Yes	Yes	No	No	No	Ex-smoker	No	Normal sinus rhythm	Yes	No	No	206	No	No	96	20	8.6	7.8	6.0	1.1	1.0	Yes	Yes	51	Yes	135	90	94	Normal	Yes
242	GG	GG	TT	GGT	GGT	24	Non-ischemic HF	No	No	No	Yes	Yes	3	No	No	No	No	Yes	No	No	Yes	No	No	No	Ex-smoker	Yes	Normal sinus rhythm	No	No	No	108	No	Yes	105	32	6.5	5.5	5.8	0.9	1.0	Yes	Yes	54	No	118	82	55	Normal	No
243	GG	GA	TT	GAT	All others	1	Non-ischemic HF	Yes	No	No	No	No	1	No	No	No	No	No	No	No	No	No	No	No	Never-smoker	No	Atrial fibrillation. flutter atrial or pacemaker	Yes	No	No	178	No	No	70	41	5.3	4.3	3.3	0.8	0.6	No	Yes	23	No	106	80	80	Normal	No
244	GG		TT	GGT	GGT	48	Ischemic HF	No	No	No	No	No	2	Yes	No	No	Yes	Yes	Yes	No	Yes	No	No	No	Never-smoker	No	Normal sinus rhythm	No	No	No	110	Yes	No	60	35	5.8	4.7	4.6	1.1	0.9	No	No		Yes	110	76	119	Normal	No
245	GG	GG	TT	GGT	GGT	7	Ischemic HF	No	No	No	No	No	1	Yes	No	Yes	Yes	Yes	Yes	Yes	No	No	No	Yes	Ex-smoker	No	Normal sinus rhythm	No	No	No	86	Yes	No	86	30	6.8	5.8	4.1	1.1	0.6	Yes	Yes	45	Yes	102	72	73	Normal	No
246	GA	GG	GT	AGG	All others	60	Non-ischemic HF	No	Yes	No	No	No	3	No	No	No	No	Yes	Yes	No	Yes	No	No	No	Ex-smoker	No	Normal sinus rhythm	No	No	No	80	No	No	60	42	6.6	5.2	4.1	1.3	1.3	Yes	Yes	40	No	150	90	82	Elevated	No
247	GG	GA	TT	GAT	All others	48	Non-ischemic HF	No	Yes	No	No	No	1	No	No	No	No	Yes	Yes	No	Yes	Yes	No	Yes	Never-smoker	Yes	Normal sinus rhythm	No	Yes	No	150	No	Yes	126	36	6.7	5.5	4.8	1.0	1.0	Yes	Yes	41	No	136	100	98	Normal	No
248	GA	GG	GT	AGG	All others	60	Non-ischemic HF	No	No	No	No	Yes	2	No	No	No	No	No	No	No	No	No	No	Yes	Never-smoker	Yes	Atrial fibrillation. flutter atrial or pacemaker	No	No	No	118	No	No	109	24	7.7	6.9	5.9	1.0	1.0	Yes	Yes	67	No	90	70	76	Elevated	No
249	GG	GA	TT	GAT	All others	2	Non-ischemic HF	No	Yes	No	No	No	1	No	No	No	No	Yes	No	No	No	No	No	No	Never-smoker	No	Normal sinus rhythm	No	No	No	90	No	Yes	107	30	5.7	4.9	4.9	1.5	1.3	Yes	Yes	56	No	180	130	73	Normal	No
250	GA	GG	TT		All others	6	Non-ischemic HF	Yes	No	No	No	No	2	No	No	No	No	Yes	Yes	Yes	No	No	No	No	Never-smoker	No	Normal sinus rhythm	Yes	No	Yes	154	No	Yes	88	23	7.3	6.5	6.1	1.1	1.1	Yes	Yes	43	No	120	80	70	Normal	Yes
251	GG	GA	TT	GAT	All others	1	Non-ischemic HF	No	Yes	No	No	No	1	No	No	No	No	Yes	No	No	Yes	No	No	No	Ex-smoker	Yes	Atrial fibrillation. flutter atrial or pacemaker	No	No	Yes	114	No	Yes	120	28	6.7	5.8	5.8	1.3	1.3	Yes	Yes	53	No	100	70	119	Normal	No
252	GG	GG	TT	GGT	GGT	60	Non-ischemic HF	No	Yes	No	No	No	2	No	No	No	No	Yes	No	No	Yes	No	No	No	Ex-smoker	Yes	Atrial fibrillation. flutter atrial or pacemaker	No	No	No	82	No	No	91	30	5.6	4.8	5.1	1.2	1.1	Yes	No		No	210	120	98	Normal	No
253	GA	GG	GT	AGG	All others	36	Non-ischemic HF	No	Yes	No	No	No	2	No	No	No	No	Yes	No	No	Yes	No	No	Yes	Ex-smoker	Yes	Normal sinus rhythm	Yes	No	No	154	No	No	109	25	6.8	6.0	5.5	1.3	1.2	Yes	Yes		Yes	142	94	102	Normal	No
254	GG	GG	TT	GGT	GGT	24	Non-ischemic HF	No	No	No	No	Yes	2	No	No	No	No	No	No	No	No	No	No	No	Never-smoker	Yes	Normal sinus rhythm	No	No	No	114	No	Yes	141	31	6.8	5.7	4.7	1.0	0.9	No	No		No	120	80	80	Normal	Yes
255	GG	GG	TT	GGT	GGT	3	Non-ischemic HF	No	No	No	No	No	1	No	No	No	No	No	No	No	No	No	No	No	Current smoker	No	Normal sinus rhythm	No	No	No	84	No	No	76	43	5.1	4.0	3.5	0.9	0.9	Yes	No	37	No	120	86	64	Normal	No
256	GG	GG	TT	GGT	GGT	3	Non-ischemic HF	No	No	No	No	Yes	2	No	No	No	No	Yes	No	Yes	No	No	Yes	Yes	Never-smoker	Yes	Normal sinus rhythm	Yes	No	Yes	168	Yes	Yes	100	19	7.9	7.2	5.1	0.6	0.8	Yes	Yes	57	No	110	50	67	Normal	No
257	GG	GG	TT	GGT	GGT	12	Non-ischemic HF	No	Yes	No	No	No	1	No	No	No	No	Yes	No	No	No	No	No	Yes	Never-smoker	No	Normal sinus rhythm	No	No	No	104	No	No	79	34	7.2	6.0	5.1	1.3	1.2	Yes	Yes	42	No	126	86	66	Normal	No
258	GG	GA	TT	GAT	All others	4	Ischemic HF	No	No	No	No	No	2	Yes	No	No	No	No	Yes	No	Yes	No	No	No	Ex-smoker	Yes	Normal sinus rhythm	No	No	Yes	174	Yes	No	101	25	8.4		4.7	1.1	1.1	Yes	Yes		Yes	100	70	91	Normal	Yes
259	GG	GG	TT	GGT	GGT	96	Non-ischemic HF	No	Yes	No	No	Yes	1	No	No	No	No	Yes	Yes	Yes	No	No	No	Yes	Never-smoker	Yes	Normal sinus rhythm	No	No	No	96	No	Yes	72	27	6.3	5.5	4.5	1.0	0.9	Yes	Yes		No	198	112	77	Normal	Yes
260	GG	GG	TT	GGT	GGT	312	Non-ischemic HF	No	Yes	No	No	No	2	Yes	Yes	No	Yes	Yes	No	Yes	No	No	No	Yes	Never-smoker	No	Normal sinus rhythm	No	Yes	No	142	No	No	87	38	6.0	4.3	4.5	0.9	0.8	No	Yes	46	No	125	65	50	Normal	No
261	GA	GA	GT		All others	168	Ischemic HF	No	Yes	No	No	No	2	No	No	No	No	Yes	No	No	Yes	No	No	No	Never-smoker	No	Normal sinus rhythm	No	No	Yes	152	No	No	79	32	6.2	5.1	4.6	1.1	1.2	No	Yes		No	146	72	85	Normal	No
262	GA	GG	GT	AGG	All others	48	Ischemic HF	No	No	No	No	No	3	Yes	No	Yes	No	Yes	Yes	Yes	No	No	No	Yes	Current smoker	No	Normal sinus rhythm	No	No	No	106	Yes	Yes	122	33	5.8	4.1	5.4	1.1	1.0	Yes	Yes	46	Yes	120	70	93	Elevated	Yes
263	GG	GG	TT	GGT	GGT	48	Non-ischemic HF	No	No	No	No	Yes	2	Yes	Yes	No	No	No	Yes	No	No	No	No	No	Current smoker	Yes	Atrial fibrillation. flutter atrial or pacemaker	No	No	No	120	Yes	No	80	18	7.2	6.6	5.8	1.0	0.7	Yes	Yes	59	No	120	80	89	Normal	No
264	GA	GG	GT	AGG	All others	144	Non-ischemic HF	No	Yes	No	No	No	1	No	No	No	No	Yes	Yes	No	Yes	No	No	No	Ex-smoker	No	Atrial fibrillation. flutter atrial or pacemaker	No	No	No	106	No	No	83	36	6.3	5.2	5.7	1.1	1.0	Yes	Yes	42	No	160	110	91	Normal	No
265	GG	GG	TT	GGT	GGT	84	Non-ischemic HF	Yes	No	No	No	No	1	No	No	No	No	No	No	No	No	No	No	No	Never-smoker	No	Normal sinus rhythm	No	No	No	80	No	Yes	100	44	5.0	3.9	2.7	1.0	0.9	Yes	Yes	36	No	110	70	54	Normal	Yes
266	GG	GG	TT	GGT	GGT	96	Ischemic HF	No	No	No	No	Yes	2	No	No	No	Yes	Yes	No	No	No	No	No	Yes	Ex-smoker	Yes	Normal sinus rhythm	Yes	No	No	134	Yes	No	58	32	6.5	5.5	3.9	1.2	1.1	Yes	Yes	43	No	125	80	81	Normal	No
267	GG	GG	TT	GGT	GGT	22	Ischemic HF	No	No	No	No	No	3	Yes	Yes	No	Yes	Yes	Yes	Yes	No	No	No	Yes	Never-smoker	Yes	Normal sinus rhythm	No	No	No	98	Yes	No	114	29	7.6	6.1	6.0	1.1	1.0	Yes	Yes	56	Yes	110	60	76	Normal	No
268	GG	GG	TT	GGT	GGT	43	Non-ischemic HF	No	No	No	No	Yes	2	No	No	No	No	No	No	No	No	No	No	No	Ex-smoker	Yes	Normal sinus rhythm	Yes	No	No	174	No	No	49	22	7.8	7.0	4.1	0.9	0.9	Yes	No		No	120	84	67	Normal	No
269	GG	GG	TT	GGT	GGT	106	Non-ischemic HF	Yes	No	No	No	No	1	No	No	No	No	No	No	No	Yes	No	No	No	Never-smoker	No	Atrial fibrillation. flutter atrial or pacemaker	No	No	No	112	No	No	70	35	5.9	4.9	3.4	1.2	1.1	No	No		No	80	60	91	Normal	No
270	GG	GG	TT	GGT	GGT	19	Non-ischemic HF	No	No	No	No	Yes	3	No	No	No	No	No	No	No	Yes	No	No	No	Ex-smoker	Yes	Atrial fibrillation. flutter atrial or pacemaker	No	No	No	96	No	No	70	44	5.4	4.2	4.9	1.1	0.9	No	No	31	No	120	80	102	Normal	No
271	GA	GG	GT	AGG	All others	36	Non-ischemic HF	No	No	Yes	No	No	1	No	No	No	No	No	Yes	No	No	No	No	No	Never-smoker	No	Atrial fibrillation. flutter atrial or pacemaker	No	No	No	86	No	Yes	94	19	6.7	6.1	5.4	1.1	1.0	No	No		No	110	80	92	Normal	No
272	GA	GG	GT	AGG	All others	108	Ischemic HF	No	No	No	No	Yes	1	Yes	No	Yes	No	No	No	No	No	No	No	No	Ex-smoker	Yes	Normal sinus rhythm	No	No	No	124	Yes	No	60	37	6.7	5.3	5.7	0.9	1.0	Yes	Yes		Yes	130	78	84	Normal	No
273	GA	GG	GT	AGG	All others	4	Non-ischemic HF	Yes	No	No	No	No	1	No	No	No	No	No	No	No	No	No	No	No	Never-smoker	No	Normal sinus rhythm	No	No	No	86	No	Yes	128	34	6.0	5.0	3.7	1.0	0.9	Yes	Yes		No	106	72	49	Normal	No
274	GA	GG	GT	AGG	All others	24	Ischemic HF	No	No	No	No	No	2	Yes	No	Yes	No	Yes	No	Yes	No	No	No	No	Never-smoker	No	Normal sinus rhythm	No	No	No	94	Yes	No	85	36	5.3	4.6	4.0	0.9	0.9	No	Yes	46	Yes	152	80	65	Normal	Yes
275	GG	GG	TT	GGT	GGT	5	Non-ischemic HF	No	Yes	No	No	No	1	No	No	No	No	Yes	No	No	No	No	No	No	Never-smoker	No	Atrial fibrillation. flutter atrial or pacemaker	No	Yes	No	158	No	No	121	44	6.2	4.5	4.7	1.3	1.4	No	Yes	28	No	140	80	88	Normal	No
276	GG	GA	TT	GAT	All others	72	Ischemic HF	No	No	No	No	Yes	4	No	Yes	No	Yes	Yes	No	No	No	No	No	Yes	Ex-smoker	Yes	Atrial fibrillation. flutter atrial or pacemaker	No	No	No	200	No	No	86	12	7.5	7.1	6.7	0.8	0.9	Yes	Yes	57	Yes	82	50	54	Elevated	No
277	GG		TT	GGT	GGT	18	Non-ischemic HF	No	Yes	No	No	No	3	No	No	No	No	Yes	Yes	Yes	No	No	Yes	Yes	Ex-smoker	Yes	Normal sinus rhythm	No	No	No		No	No	63	39	5.3	4.3	4.0	1.1	1.0	Yes	Yes	64	No	182	100	56	Normal	No
278	GG	GA	TT	GAT	All others	120	Ischemic HF	No	No	No	No	No	3	No	Yes	Yes	No	Yes	No	No	No	No	No	Yes	Ex-smoker	No	Normal sinus rhythm	No	Yes	No	176	Yes	No	85	28	6.1	5.3	4.9	1.0	0.9	Yes	Yes	30	No	86	60	60	Elevated	No
279	GA		GT	AGG	All others	6	Non-ischemic HF	No	Yes	No	No	Yes	1	No	No	No	No	Yes	No	No	No	No	No	No	Ex-smoker	Yes	Normal sinus rhythm	No	Yes	No	172	No	No	69	28	6.0	5.2	4.7	1.1	0.9	Yes	Yes	57	No	130	78	67	Normal	No
280	GG	GG	TT	GGT	GGT	63	Ischemic HF	No	No	No	No	No	3	Yes	Yes	No	Yes	No	No	No	No	No	No	Yes	Ex-smoker	No	Normal sinus rhythm	No	No	Yes	122	Yes	No	65	34	8.2	6.4	5.5	1.2	1.0	Yes	Yes		Yes	160	100	86	Normal	No
281	GA	GG	GT	AGG	All others	96	Non-ischemic HF	Yes	No	No	No	No	2	No	No	No	No	Yes	No	Yes	No	No	No	No	Never-smoker	No	Normal sinus rhythm	Yes	No	No	158	No	No	81	32	6.4	5.7	3.3	0.8	0.9	Yes	Yes		No	126	70	62	Normal	No
282	GA	GG	GT	AGG	All others	192	Non-ischemic HF	No	No	Yes	No	No	2	No	No	No	No	No	No	No	No	No	No	No	Never-smoker	No	Normal sinus rhythm	Yes	No	No	168	No	No	51	15	8.7	8.1	5.8	0.8	0.8	Yes	Yes	40	Yes	90	70	64	Normal	No
283	GG	GG	TT	GGT	GGT	5	Ischemic HF	No	No	No	No	No	2	Yes	No	No	No	No	No	Yes	No	No	No	No	Ex-smoker	No	Normal sinus rhythm	No	No	No	120	Yes	No	57	21	6.0	5.4	4.5	0.7	0.9	Yes	No		Yes	120	80	63	Normal	No
284	GG	GG	TT	GGT	GGT	6	Ischemic HF	No	No	No	No	No	3	Yes	No	No	Yes	Yes	No	Yes	No	No	No	No	Current smoker	No	Normal sinus rhythm	Yes	No	No	152	Yes	No	90	36	5.2	4.3	4.5	1.0	1.0	Yes	Yes	45	Yes	96	60	56	Elevated	No
285	GG	GG	TT	GGT	GGT	60	Ischemic HF	No	Yes	No	No	No	3	Yes	No	No	No	Yes	No	No	No	No	No	No	Never-smoker	No	Atrial fibrillation. flutter atrial or pacemaker	No	Yes	No	128	Yes	No	68	41	5.0	4.0	5.1	1.3	1.3	Yes	Yes	40	No	150	72	72	Normal	No
286	GG	GG	TT	GGT	GGT	7	Non-ischemic HF	No	No	No	No	Yes	3	No	No	No	No	No	No	No	No	No	No	No	Never-smoker	Yes	Normal sinus rhythm	No	No	No	108	No	No	85	31	7.6	6.7	5.6	1.1	1.0	Yes	Yes		Yes	110	60	73	Normal	No
287	GG	GG	TT	GGT	GGT	35	Ischemic HF	No	No	No	No	No	3	Yes	No	No	Yes	Yes	Yes	No	Yes	No	No	Yes	Never-smoker	No	Normal sinus rhythm	No	No	No	92	Yes	No	80	35	5.8	4.8	5.1	1.0	1.0	Yes	Yes	53	Yes	130	80	96	Normal	No
288	GA	GG	GT	AGG	All others	36	Ischemic HF	No	No	No	No	No	4	Yes	No	No	No	Yes	No	No	No	No	No	No	Ex-smoker	Yes	Atrial fibrillation. flutter atrial or pacemaker	No	No	No	76	Yes	No	107	15	6.5	5.8	5.5	0.9	0.7	Yes	Yes		No	108	80	77	Elevated	Yes
289	GG	GG	TT	GGT	GGT	21	Non-ischemic HF	No	Yes	No	No	No	2	No	No	No	No	Yes	No	No	No	No	No	Yes	Never-smoker	No	Atrial fibrillation. flutter atrial or pacemaker	Yes	No	No	188	No	No	70	25	5.1	4.5	5.0	2.0	1.9	Yes	Yes	35	No	120	80	63	Normal	No
290	GA	GG	GT	AGG	All others	66	Non-ischemic HF	Yes	No	No	No	No	3	No	No	No	No	No	No	No	No	No	No	No	Never-smoker	No	Atrial fibrillation. flutter atrial or pacemaker	No	Yes	No	146	Yes	No	80	22	4.9	4.4	4.6	1.0	1.0	Yes	Yes	31	No	106	68	48	Elevated	No
291	GG	GA	TT	GAT	All others	2	Non-ischemic HF	No	Yes	No	No	No	3	No	No	No	No	Yes	No	No	No	No	No	Yes	Never-smoker	No	Atrial fibrillation. flutter atrial or pacemaker	Yes	No	No	140	No	Yes	65	38	8.4	6.8	7.0	0.8	0.8	Yes	Yes	62	No	110	75	61	Normal	No
292	GG	GG	TT	GGT	GGT	48	Non-ischemic HF	No	Yes	No	No	No	2	No	Yes	No	No	Yes	No	Yes	No	No	No	No	Never-smoker	No	Normal sinus rhythm	No	No	Yes	124	No	No	72	23	7.3	6.2	5.1	0.9	1.1	No	No		No	210	140	114	Normal	No
293	GG	GG	TT	GGT	GGT	12	Non-ischemic HF	No	Yes	No	No	No	1	No	No	No	No	Yes	No	No	Yes	No	No	No	Never-smoker	No	Atrial fibrillation. flutter atrial or pacemaker	No	No	No	100	No	No	72	37	6.0	4.9	4.9	1.3	1.2	Yes	Yes	37	No	140	84	96	Normal	No
294	GG	GG	TT	GGT	GGT	6	Ischemic HF	No	No	No	No	No	3	Yes	Yes	No	Yes	No	No	No	No	No	No	No	Never-smoker	No	Normal sinus rhythm	No	No	No	108	Yes	No	62	29	6.2	4.9	3.6	1.1	1.1	Yes	Yes	35	Yes	100	64	72	Elevated	Yes
295	GG	GG	TT	GGT	GGT	3	Non-ischemic HF	No	No	No	No	Yes	1	No	No	No	No	No	No	No	No	No	No	No	Ex-smoker	Yes	Normal sinus rhythm	No	No	No	100	No	No	59	23	7.2	6.4	5.4	1.0	1.1	Yes	Yes		No	100	70	71	Normal	No
296	GG	GG	TT	GGT	GGT	84	Non-ischemic HF	No	Yes	No	No	No	1	No	No	No	No	Yes	No	No	Yes	No	No	Yes	Never-smoker	No	Normal sinus rhythm	No	No	Yes	156	No	No	107	32	7.1	6.0	5.0	1.0	1.0	Yes	Yes	66	No	170	110	106	Normal	No
297	GG	GG	TT	GGT	GGT	168	Non-ischemic HF	Yes	No	No	No	No	3	No	No	No	No	No	Yes	No	Yes	No	No	No	Ex-smoker	No	Atrial fibrillation. flutter atrial or pacemaker	Yes	No	No	162	No	No	88	23	8.2	7.3	6.9	1.0	1.0	Yes	Yes	37	No	90	60	120	Normal	No
298	GG	GG	TT	GGT	GGT	132	Non-ischemic HF	No	Yes	No	No	No	3	No	No	No	No	Yes	Yes	No	No	No	No	Yes	Ex-smoker	Yes	Normal sinus rhythm	Yes	No	No	174	No	No	65	34	6.7	5.6	3.7	1.0	1.1	No	No		No	132	98	87	Elevated	Yes
299	GA	GG	GT	AGG	All others	41	Ischemic HF	No	No	No	No	No	2	Yes	Yes	Yes	No	No	No	No	No	No	No	Yes	Never-smoker	No	Normal sinus rhythm	No	No	Yes	152	No	Yes	81	32	5.5	4.8	5.2	1.0	0.9	Yes	Yes	45	Yes	120	70	67	Normal	No
300	GA	GG	GT	AGG	All others	36	Non-ischemic HF	No	No	No	Yes	No	1	Yes	No	No	No	No	No	No	No	No	No	No	Current smoker	No	Atrial fibrillation. flutter atrial or pacemaker	No	No	No	160	No	No	66	29	6.1	4.1	3.9	1.1	1.1	No	No		Yes	100	62	53	Normal	No
301	GA	GG	GT	AGG	All others	84	Ischemic HF	No	No	No	No	No	3	Yes	No	No	Yes	Yes	No	No	Yes	No	No	No	Never-smoker	No	Normal sinus rhythm	Yes	No	No	142	No	Yes	90	13	10.0	9.4	6.4	1.0	1.0	Yes	Yes	72	No	160	110	130	Normal	No
302	GG	GG	TT	GGT	GGT	6	Non-ischemic HF	No	Yes	No	No	Yes	3	No	No	No	No	Yes	No	No	Yes	No	No	Yes	Never-smoker	Yes	Normal sinus rhythm	Yes	No	No	150	No	No	85	24	6.9	6.1	5.2	1.0	1.0	Yes	Yes	34	No	112	72	108	Normal	No
303	GG	GG	TT	GGT	GGT	84	Non-ischemic HF	No	No	No	No	Yes	1	No	No	No	No	No	No	No	No	No	No	No	Ex-smoker	Yes	Normal sinus rhythm	No	No	No	102	Yes	Yes	113	31		6.7	4.7	0.9	0.9	Yes	Yes	52	Yes	110	80	73	Normal	No
304	GG	GG	TT	GGT	GGT	12	Non-ischemic HF	No	No	Yes	No	No	2	No	No	No	No	Yes	No	No	No	Yes	No	No	Never-smoker	No	Normal sinus rhythm	No	No	No	90	No	Yes	90	22	5.4	4.8	3.6	1.1	1.0	Yes	Yes		No	158	110	49	Normal	No
305	GG	GG	TT	GGT	GGT	108	Ischemic HF	No	No	No	No	No	1	Yes	No	No	No	Yes	Yes	Yes	No	No	No	No	Never-smoker	No	Normal sinus rhythm	Yes	No	No	164	Yes	No	76	41	5.5	4.4	3.7	0.9	0.8	Yes	Yes	35	Yes	130	80	57	Normal	No
306	GA	GG	GT	AGG	All others	36	Non-ischemic HF	Yes	No	No	No	No	2	No	No	No	No	No	No	No	No	No	No	No	Ex-smoker	No	Normal sinus rhythm	No	No	Yes	134	Yes	No	65	18	7.0	6.4	3.4	1.0	0.9	No	No		No	100	80	72	Normal	No
307	GG	GG	TT	GGT	GGT	204	Ischemic HF	No	No	No	No	No	2	Yes	No	No	No	Yes	Yes	Yes	No	No	No	Yes	Ex-smoker	No	Atrial fibrillation. flutter atrial or pacemaker	Yes	No	No	200	No	No	60	24	6.7	6.2	4.6	1.4	1.1	No	No	51	Yes	115	85	78	Normal	No
308	GG	GG	TT	GGT	GGT	72	Ischemic HF	No	No	No	No	No	2	Yes	Yes	No	Yes	Yes	No	No	No	No	No	No	Current smoker	No	Normal sinus rhythm	No	No	No	120	No	Yes	106	14	7.7	7.2	4.5	0.8	0.8	Yes	Yes	61	No	140	104	62	Normal	No
[truncated: 17 more columns]
